# Supplementary material for: Transcriptomic analysis reveals the key role of histone deacetylation via mediating different phytohormone signalings in fiber initiation of cotton
Source: Cell Biosci. 2022 Jul 12;12:107. doi: 10.1186/s13578-022-00840-4 (PMC9277824; doi:10.1186/s13578-022-00840-4)
Supplement: Supplementary file 1 — Additional file 1: Table S1. The gene ID list of 4,209 DEGs identified between mock and TSA-treated ovules. [file 13578_2022_840_MOESM1_ESM.xls]

## Sheet: Mock_vs_TSA_
#ID	Mock-1_Count	Mock-2_Count	Mock-3_Count	TSA-1_Count	TSA-2_Count	TSA-3_Count	Mock-1_FPKM	Mock-2_FPKM	Mock-3_FPKM	TSA-1_FPKM	TSA-2_FPKM	TSA-3_FPKM	FDR	log2FC	regulated
Gossypium_hirsutum_newGene_10075	248	297	363	154	135	152	1.98408	2.55128	2.92982	1.09079	1.17586	1.0377	0.00258444	-1.03216	down
Gossypium_hirsutum_newGene_10441	120	90	80	192	185	270	1.9747	1.58343	1.35357	2.84605	3.35796	3.90063	0.00348201	1.16483	up
Gossypium_hirsutum_newGene_10530	74	106	84	26	23	30	1.08673	1.69122	1.2911	0.30837	0.342667	0.363335	0.00330264	-1.73776	down
Gossypium_hirsutum_newGene_10642	720	437	595	1667	1187	1444	8.84521	5.73835	7.57333	18.4511	16.1002	15.5447	2.65e-13	1.30344	up
Gossypium_hirsutum_newGene_10653	141	129	177	30	58	12	0.744206	0.976485	1.11296	0.184263	0.33329	0.053385	5.79e-06	-2.06877	down
Gossypium_hirsutum_newGene_10664	321	390	262	104	139	130	1.45276	1.81892	1.27051	0.37744	0.610994	0.448312	2.97e-05	-1.35573	down
Gossypium_hirsutum_newGene_10675	1096	1301	1255	368	615	660	6.10225	7.46682	7.02328	1.79831	3.6951	2.90659	2.51e-06	-1.12612	down
Gossypium_hirsutum_newGene_10882	338	319	388	131	156	228	3.94887	3.99816	4.69565	1.4156	1.99934	2.34375	0.00163467	-1.01307	down
Gossypium_hirsutum_newGene_10891	70	58	90	20	21	26	0.901464	0.772198	1.12251	0.213211	0.291595	0.280038	0.00824981	-1.68866	down
Gossypium_hirsutum_newGene_10909	1607	1319	1673	734	782	690	13.909	12.1215	14.9168	5.639	7.11867	5.20529	1.96e-09	-1.03239	down
Gossypium_hirsutum_newGene_11023	174	108	137	498	255	492	2.01669	1.40685	1.5408	4.56041	2.82549	4.86628	3.59e-05	1.5583	up
Gossypium_hirsutum_newGene_11166	325	298	385	130	113	194	1.95054	1.9125	2.39038	0.722045	0.74473	1.0166	0.000230518	-1.20985	down
Gossypium_hirsutum_newGene_11213	70	32	44	189	87	189	1.09894	0.528158	0.723795	2.6957	1.51164	2.62795	0.00085554	1.6564	up
Gossypium_hirsutum_newGene_11322	329	371	350	166	137	153	1.75075	2.11014	2.44896	0.791243	0.799852	0.712165	0.000175132	-1.194	down
Gossypium_hirsutum_newGene_11361	232	139	137	14	3	14	1.68461	1.08793	1.04421	0.087217	0.021926	0.08424	6.19e-11	-4.07829	down
Gossypium_hirsutum_newGene_11611	166	251	181	58	51	50	1.6227	2.65517	1.85325	0.507632	0.560497	0.415302	4.77e-06	-1.89858	down
Gossypium_hirsutum_newGene_11825	157	109	157	327	239	345	3.61243	2.69478	3.74478	6.78975	6.07994	6.96693	0.0010696	1.10872	up
Gossypium_hirsutum_newGene_11957	124	70	79	31	21	38	1.86427	1.1467	1.27961	0.431907	0.345715	0.486492	0.00635665	-1.60547	down
Gossypium_hirsutum_newGene_11985	854	933	1081	472	361	482	4.80099	5.8145	6.42673	2.40932	2.1683	2.44311	2.72e-08	-1.12362	down
Gossypium_hirsutum_newGene_11995	258	257	337	116	105	185	1.54344	1.57699	2.30062	0.591632	0.749068	0.90556	0.00269194	-1.07468	down
Gossypium_hirsutum_newGene_12	203	293	227	102	71	31	1.23527	1.91731	1.43518	0.557705	0.477636	0.165473	5.4e-06	-1.79952	down
Gossypium_hirsutum_newGene_1211	63	59	73	209	98	219	0.885191	0.88491	1.07118	2.66282	1.5212	2.71289	0.00152893	1.40855	up
Gossypium_hirsutum_newGene_1212	92	160	148	27	53	26	0.577462	1.07086	0.962832	0.152198	0.363594	0.142562	0.000300858	-1.85495	down
Gossypium_hirsutum_newGene_12198	463	482	424	173	214	92	2.36178	3.19683	2.78724	1.0424	1.78867	0.514694	1.04e-07	-1.46111	down
Gossypium_hirsutum_newGene_12210	222	276	147	63	52	85	2.74254	3.64964	1.87677	0.693535	0.707695	0.910672	0.000660492	-1.6949	down
Gossypium_hirsutum_newGene_12242	32	17	59	431	157	379	0.41114	0.223385	0.789031	5.12605	2.71925	4.50342	1.65e-05	3.13645	up
Gossypium_hirsutum_newGene_12457	68	105	72	25	15	11	1.16399	1.93258	1.27727	0.375437	0.268999	0.152268	0.000241331	-2.25562	down
Gossypium_hirsutum_newGene_12823	190	229	171	123	65	72	1.68776	2.08124	1.55062	0.979047	0.608002	0.5778	0.0049429	-1.1851	down
Gossypium_hirsutum_newGene_12862	63	105	103	43	0	0	0.251509	0.445286	0.424738	0.153198	0	0	0.000186043	-2.72126	down
Gossypium_hirsutum_newGene_12885	261	257	212	131	53	56	2.23472	2.7609	1.20298	1.05368	0.318826	0.263587	2.36e-05	-1.612	down
Gossypium_hirsutum_newGene_12906	79	79	100	17	49	12	0.432221	0.462161	0.563001	0.079079	0.292281	0.053159	0.00375476	-1.62397	down
Gossypium_hirsutum_newGene_12936	211	214	225	124	82	103	2.09199	2.28251	2.32345	1.11952	0.908634	0.884178	0.00805756	-1.07195	down
Gossypium_hirsutum_newGene_12973	58	66	59	18	18	4	0.43848	0.534831	0.462698	0.124304	0.146582	0.020223	0.00158201	-2.13687	down
Gossypium_hirsutum_newGene_12975	419	322	441	194	145	194	1.89311	1.572	2.03775	0.976152	1.02385	0.786927	0.000161365	-1.14491	down
Gossypium_hirsutum_newGene_12980	823	572	635	1488	1375	1475	3.40033	2.31152	2.64139	5.2157	5.85504	4.98456	4.89e-10	1.11416	up
Gossypium_hirsutum_newGene_13178	102	50	66	10	22	5	1.22465	0.671926	0.797108	0.118488	0.257309	0.033227	0.000168893	-2.45715	down
Gossypium_hirsutum_newGene_13470	202	174	213	79	73	67	1.86096	1.75975	1.93903	0.71437	0.709968	0.497788	0.000620475	-1.40569	down
Gossypium_hirsutum_newGene_13524	81	88	136	21	30	15	0.522227	0.610543	0.914624	0.122614	0.210211	0.08147	8.24e-05	-2.15444	down
Gossypium_hirsutum_newGene_13691	88	124	109	37	42	22	0.536908	0.816764	0.69251	0.200961	0.28521	0.118598	0.00214975	-1.62638	down
Gossypium_hirsutum_newGene_13889	193	201	208	98	48	49	2.3504	2.70145	2.8245	1.06846	0.806277	0.592199	8.48e-05	-1.628	down
Gossypium_hirsutum_newGene_13892	134	112	185	353	289	326	1.66547	1.49898	2.04175	2.53408	2.64375	2.25856	0.000366581	1.17834	up
Gossypium_hirsutum_newGene_14055	155	239	165	71	75	54	2.56384	4.33182	2.97249	1.20391	1.46393	0.78111	0.00050203	-1.45451	down
Gossypium_hirsutum_newGene_14168	14	84	15	140	103	120	0.081201	0.620121	0.112958	0.778296	0.572421	0.978557	0.00257922	1.67218	up
Gossypium_hirsutum_newGene_14207	724	476	530	1622	1179	1623	7.08809	4.98526	5.37348	14.3078	12.748	13.9294	1.39e-14	1.35926	up
Gossypium_hirsutum_newGene_14328	80	59	68	0	3	1	3.32418	2.62721	2.89581	0	0.123459	0.017997	3.98e-11	-5.56089	down
Gossypium_hirsutum_newGene_14539	184	26	86	849	477	916	1.7384	0.254854	0.837292	7.22619	4.97345	7.58722	1.75e-11	2.92161	up
Gossypium_hirsutum_newGene_14675	101	110	77	0	2	0	4.45913	5.17339	3.51329	0	0.096888	0	1.93e-16	-6.97268	down
Gossypium_hirsutum_newGene_14974	380	299	301	678	727	595	2.32978	1.95868	1.90866	3.74169	4.92484	3.19789	0.000324344	1.06045	up
Gossypium_hirsutum_newGene_1511	56	5	12	451	150	429	0.796693	0.088658	0.10599	5.58685	2.34329	5.13371	1.22e-05	3.80593	up
Gossypium_hirsutum_newGene_15464	167	190	148	69	48	65	1.17697	1.43933	1.0786	0.434551	0.374765	0.399366	0.000999652	-1.47372	down
Gossypium_hirsutum_newGene_1566	156	63	105	244	218	267	1.98392	0.852578	1.38589	2.80254	3.07007	2.97727	0.00177442	1.1877	up
Gossypium_hirsutum_newGene_15892	325	388	369	0	143	0	1.5862	2.04405	1.87288	0	0.77179	0	4.77e-09	-2.72353	down
Gossypium_hirsutum_newGene_16030	183	121	134	323	321	316	1.84034	1.34351	1.46273	2.92971	3.60549	2.84656	0.000568156	1.15633	up
Gossypium_hirsutum_newGene_16120	267	236	364	138	119	92	3.01884	2.50039	4.2441	1.38671	1.31126	0.78521	0.000223073	-1.2883	down
Gossypium_hirsutum_newGene_16204	191	187	115	95	65	55	10.1243	10.6298	6.28568	4.51903	3.80759	2.51908	0.00872841	-1.18276	down
Gossypium_hirsutum_newGene_16303	111	91	127	0	30	2	5.83962	5.11418	6.94071	0	1.70002	0.089805	7.1e-09	-3.17928	down
Gossypium_hirsutum_newGene_16636	7	77	144	608	202	706	0.236827	3.24135	5.85297	21.5492	8.95406	24.3303	0.00271833	2.68256	up
Gossypium_hirsutum_newGene_16649	76	42	32	152	111	258	1.59504	0.937176	0.682976	2.86936	2.56204	4.74181	0.00357416	1.78485	up
Gossypium_hirsutum_newGene_16872	352	421	272	90	170	164	20.0353	25.6474	16.0195	4.61051	10.6898	8.15753	0.000992375	-1.26745	down
Gossypium_hirsutum_newGene_1763	144	63	93	271	287	404	3.6136	1.67027	2.41445	6.12171	7.95193	8.87142	4.25e-07	1.69634	up
Gossypium_hirsutum_newGene_1766	158	257	248	60	80	49	1.05973	1.50506	1.3711	0.286385	0.61956	0.22889	4.51e-05	-1.76952	down
Gossypium_hirsutum_newGene_19380	92	96	71	34	18	15	1.10004	1.24044	0.868784	0.501125	0.229375	0.148996	0.0011148	-1.9451	down
Gossypium_hirsutum_newGene_1955	171	210	165	51	62	117	1.28674	1.68698	1.28332	0.344853	0.513808	0.77059	0.00410141	-1.2532	down
Gossypium_hirsutum_newGene_19840	166	111	141	319	265	326	6.46177	4.62501	5.67854	11.2179	11.4274	11.1405	0.000889195	1.13353	up
Gossypium_hirsutum_newGene_1987	291	170	118	504	416	443	3.21302	2.01143	1.34573	5.0177	5.07438	4.288	1e-05	1.25423	up
Gossypium_hirsutum_newGene_1999	54	87	64	0	38	20	0.708934	1.22596	0.864761	0	0.5509	0.221745	0.00943614	-1.72355	down
Gossypium_hirsutum_newGene_20280	249	646	506	1195	824	1231	6.17142	17.1795	13.0168	26.751	22.6271	26.8094	5.54e-05	1.2016	up
Gossypium_hirsutum_newGene_20563	4	105	167	255	257	364	0.049891	1.8461	2.85512	3.79137	4.68192	5.26464	0.000959445	1.65976	up
Gossypium_hirsutum_newGene_20728	245	191	253	528	427	581	5.0868	4.26224	5.20909	10.0744	9.93755	10.662	1.2e-05	1.16174	up
Gossypium_hirsutum_newGene_21420	81	79	80	7	24	10	0.607478	0.624064	0.458414	0.042615	0.132506	0.059273	4.95e-05	-2.4608	down
Gossypium_hirsutum_newGene_21509	1964	1596	2321	8729	6012	8015	31.2433	27.1469	38.2213	124.76	105.023	111.434	4.82e-34	1.95381	up
Gossypium_hirsutum_newGene_21510	229	86	143	641	576	464	3.45861	1.39958	2.21216	8.63722	9.51845	6.08031	4.21e-07	1.90932	up
Gossypium_hirsutum_newGene_22033	98	91	81	33	28	30	3.03012	3.01194	2.59425	0.89714	0.934497	0.799299	0.00767029	-1.55544	down
Gossypium_hirsutum_newGene_22387	261	163	189	534	373	501	6.11334	3.56638	3.7866	11	9.23018	10.0176	1.37e-05	1.20482	up
Gossypium_hirsutum_newGene_22409	382	324	378	800	755	890	11.5204	10.4694	11.8105	21.7442	25.1607	23.5358	3.42e-08	1.18676	up
Gossypium_hirsutum_newGene_22542	265	165	180	603	377	610	3.95436	2.63024	2.78641	8.10785	6.21486	7.97972	1.42e-07	1.37892	up
Gossypium_hirsutum_newGene_23026	201	432	343	8	4	5	5.93087	13.6758	10.5164	0.212288	0.129405	0.10405	2.33e-11	-5.8562	down
Gossypium_hirsutum_newGene_23226	368	512	315	223	131	187	5.01958	7.69455	4.60961	2.87098	2.20385	2.35158	0.00513988	-1.15227	down
Gossypium_hirsutum_newGene_23346	2080	2456	2539	1269	865	761	106.635	134.787	134.875	58.5933	48.9333	34.1703	1.88e-09	-1.27832	down
Gossypium_hirsutum_newGene_23351	566	840	609	327	267	392	21.3272	33.9106	23.7734	11.0832	11.0931	12.9437	0.00213673	-1.03476	down
Gossypium_hirsutum_newGene_23443	202	100	182	350	309	384	2.3539	1.42673	2.29153	3.71094	4.14828	4.13755	0.000476187	1.12205	up
Gossypium_hirsutum_newGene_23479	49	11	23	319	251	334	0.710229	0.157437	0.338398	4.2163	4.06543	4.2725	2.84e-19	3.46244	up
Gossypium_hirsutum_newGene_23571	18	7	0	88	80	122	0.2358	0.074759	0	0.895439	1.22482	1.41565	9.94e-09	3.55188	up
Gossypium_hirsutum_newGene_23681	252	210	105	1194	654	860	4.82514	4.30812	2.07587	20.6227	13.8483	14.4464	2.34e-08	2.25391	up
Gossypium_hirsutum_newGene_23685	88	76	90	22	19	32	2.15377	1.80168	2.29809	0.398859	0.384165	0.711253	0.0028648	-1.80152	down
Gossypium_hirsutum_newGene_23723	116	283	119	0	0	0	1.45688	4.16034	1.57008	0	0	0	8.6e-08	#NAME?	down
Gossypium_hirsutum_newGene_2377	1268	1450	1749	785	487	330	19.239	23.5625	27.5114	10.7277	8.16195	4.38377	5.67e-06	-1.465	down
Gossypium_hirsutum_newGene_23871	78	53	69	25	12	11	1.51777	1.09324	1.37744	0.434205	0.240292	0.180624	0.0021072	-2.05461	down
Gossypium_hirsutum_newGene_2388	1377	863	936	2612	2052	2959	14.6364	9.81496	10.3102	25.0139	24.0913	27.5625	2.98e-14	1.26843	up
Gossypium_hirsutum_newGene_23919	1518	641	655	3395	1455	3409	21.2308	8.93029	8.83306	42.575	20.9186	38.8872	0.00832686	1.53713	up
Gossypium_hirsutum_newGene_23925	257	172	125	1324	570	1065	8.37058	6.15958	4.47493	42.3757	22.5002	32.5754	9.53e-06	2.40259	up
Gossypium_hirsutum_newGene_23929	61	146	144	8	7	0	0.568126	1.45542	1.3899	0.05928	0.062313	0	1.71e-06	-4.49024	down
Gossypium_hirsutum_newGene_24131	252	44	86	963	586	1150	4.06339	0.744991	1.42211	13.9451	10.3653	17.926	2.17e-10	2.82249	up
Gossypium_hirsutum_newGene_24199	107	224	154	48	35	18	2.6097	5.89989	3.75242	1.02985	0.909834	0.317975	0.00107505	-2.24255	down
Gossypium_hirsutum_newGene_24321	79	29	72	225	105	210	0.414258	0.155737	0.393769	1.05801	0.623929	0.958648	0.00119951	1.5728	up
Gossypium_hirsutum_newGene_24374	102	100	57	221	125	252	1.54753	1.21299	0.668248	2.31797	1.60955	2.63177	0.00338307	1.19058	up
Gossypium_hirsutum_newGene_24402	242	530	247	80	58	29	5.03609	11.7931	5.30843	1.49507	1.33235	0.520618	0.00741311	-2.58868	down
Gossypium_hirsutum_newGene_24415	167	60	139	363	333	286	0.955196	0.323077	0.499653	1.1314	1.64281	1.00762	3.17e-05	1.4549	up
Gossypium_hirsutum_newGene_24418	61	35	40	234	191	274	0.311728	0.191666	0.209632	1.0932	1.08344	1.41246	2.68e-09	2.36882	up
Gossypium_hirsutum_newGene_24460	176	224	260	110	86	125	1.05483	1.43551	1.53993	0.601601	0.559883	0.617388	0.00989394	-1.04256	down
Gossypium_hirsutum_newGene_24469	65	15	8	183	97	125	0.716812	0.149451	0.09521	1.89322	1.21902	1.25502	0.000179581	2.2157	up
Gossypium_hirsutum_newGene_2477	38	32	36	177	169	144	0.37477	0.339731	0.373569	1.63624	1.89621	1.27292	1.22e-06	2.23425	up
Gossypium_hirsutum_newGene_24781	109	104	132	3	23	17	2.80463	2.8584	3.51576	0.046906	0.64984	0.380725	6.8e-08	-2.93369	down
Gossypium_hirsutum_newGene_24815	556	433	494	148	117	144	2.07351	1.72571	1.9095	0.496962	0.479255	0.46905	3.66e-11	-1.84981	down
Gossypium_hirsutum_newGene_24903	205	251	202	38	81	71	5.7842	7.34117	5.93023	0.629979	2.40429	1.82383	6.83e-06	-1.75137	down
Gossypium_hirsutum_newGene_24956	288	163	210	561	436	582	6.59643	3.99717	4.93591	11.3506	11.1766	11.5447	1.59e-06	1.26485	up
Gossypium_hirsutum_newGene_24981	276	313	297	150	112	98	1.72125	2.07362	1.95248	0.864747	0.760156	0.518234	0.000174638	-1.28502	down
Gossypium_hirsutum_newGene_25123	158	178	115	57	60	21	2.5	2.99642	1.94154	0.80528	1.04768	0.28601	0.00026935	-1.65699	down
Gossypium_hirsutum_newGene_25314	0	44	19	80	66	80	0	1.3381	0.563497	2.0901	2.11347	2.03378	0.00319266	1.8297	up
Gossypium_hirsutum_newGene_2569	249	195	182	88	103	59	2.12744	1.75396	1.49688	0.614172	1.08658	0.429054	0.00109889	-1.27781	down
Gossypium_hirsutum_newGene_25770	118	49	71	208	182	177	4.07689	1.77257	2.54878	6.31832	6.98911	5.38809	0.0028097	1.27815	up
Gossypium_hirsutum_newGene_25881	198	120	113	36	7	3	7.36134	4.69943	3.74857	1.0933	0.231846	0.071592	2.9e-07	-3.24254	down
Gossypium_hirsutum_newGene_25974	88	131	72	0	0	0	1.06173	1.68909	0.90433	0	0	0	1.09e-15	#NAME?	down
Gossypium_hirsutum_newGene_2599	90	84	57	25	23	16	1.6544	1.62528	1.06698	0.408668	0.43927	0.23986	0.00315495	-1.82133	down
Gossypium_hirsutum_newGene_26086	317	174	215	81	54	96	20.0785	11.7891	13.7366	4.63321	3.63699	5.33192	0.000418425	-1.61592	down
Gossypium_hirsutum_newGene_26134	73	87	98	23	29	20	1.97995	2.53454	2.75728	0.555713	0.864904	0.480327	0.00207071	-1.8034	down
Gossypium_hirsutum_newGene_26188	130	5	137	512	344	432	3.90802	0.129789	4.25177	13.8616	11.4309	11.3853	2.23e-11	2.25804	up
Gossypium_hirsutum_newGene_26235	1906	1718	1979	1298	397	440	29.4975	27.9779	31.6213	17.8342	6.98081	6.2267	0.00020931	-1.40714	down
Gossypium_hirsutum_newGene_26240	310	162	212	110	75	93	2.96852	1.35047	1.84352	0.821926	0.694009	0.617756	0.00533434	-1.29001	down
Gossypium_hirsutum_newGene_26284	53	77	82	9	24	23	1.63499	2.51884	2.59757	0.238543	0.786864	0.616772	0.00312768	-1.8822	down
Gossypium_hirsutum_newGene_26328	381	87	177	1037	398	831	11.9427	2.8195	5.43853	29.0805	13.6738	22.3887	0.00803042	1.80224	up
Gossypium_hirsutum_newGene_26605	640	374	253	2495	1099	1658	11.5045	7.19102	4.71392	40.3909	21.8201	26.1216	0.000458397	2.04486	up
Gossypium_hirsutum_newGene_274	80	112	54	0	0	0	0.884902	1.30809	0.614755	0	0	0	9e-13	#NAME?	down
Gossypium_hirsutum_newGene_2790	206	234	189	557	365	550	3.61521	4.48028	3.41883	9.03547	7.23362	8.69719	5.77e-06	1.2204	up
Gossypium_hirsutum_newGene_27966	21	7	6	363	138	225	0.86435	0.267982	0.216137	13.5155	6.29325	8.15031	4.29e-07	4.41096	up
Gossypium_hirsutum_newGene_27970	808	448	682	1690	963	2290	7.31514	4.42466	5.13188	12.9306	8.49046	16.3722	0.00698854	1.33356	up
Gossypium_hirsutum_newGene_2803	286	425	290	104	145	127	4.39858	6.98495	4.61833	1.46942	2.42203	1.72584	0.000473613	-1.38343	down
Gossypium_hirsutum_newGene_2934	162	162	77	1	0	36	2.31237	2.46389	1.12565	0.010575	0	0.443761	1.23e-05	-3.53381	down
Gossypium_hirsutum_newGene_2983	210	163	220	88	95	86	2.06992	1.7161	2.34125	0.778158	1.05782	0.743789	0.00661913	-1.11305	down
Gossypium_hirsutum_newGene_3184	78	132	118	0	24	0	0.823375	1.50036	1.29666	0	0.273804	0	1.57e-09	-3.5798	down
Gossypium_hirsutum_newGene_3344	243	292	239	75	44	36	2.05371	2.67147	2.11305	0.569204	0.412711	0.263589	1.24e-09	-2.31224	down
Gossypium_hirsutum_newGene_3345	344	321	378	926	596	1008	3.50421	3.67071	3.89362	8.60397	7.15495	8.97832	5.06e-09	1.26962	up
Gossypium_hirsutum_newGene_3600	10	0	26	90	55	87	0.128022	0	0.339566	1.06297	0.778812	0.984945	2.59e-05	2.68651	up
Gossypium_hirsutum_newGene_3658	1782	2131	1783	629	691	410	17.2523	23.1415	19.1029	5.4662	7.18393	3.04355	2.54e-13	-1.68066	down
Gossypium_hirsutum_newGene_3668	241	297	265	62	124	46	1.01923	1.34448	1.16525	0.237374	0.581941	0.169313	8.82e-07	-1.71661	down
Gossypium_hirsutum_newGene_3750	198	210	290	70	138	104	1.26562	1.72528	2.18483	0.669251	0.876047	0.639951	0.00650471	-1.11432	down
Gossypium_hirsutum_newGene_3792	340	321	313	164	103	157	2.83114	2.81994	2.65365	1.20305	0.931575	1.12125	0.000309793	-1.20552	down
Gossypium_hirsutum_newGene_4028	96	51	58	202	126	153	1.45205	0.992304	0.918573	3.01871	2.1456	2.11108	0.0067095	1.23799	up
Gossypium_hirsutum_newGene_4035	613	371	483	1487	1132	1580	14.4283	9.35964	11.7943	31.5567	29.4571	32.615	2.72e-17	1.52291	up
Gossypium_hirsutum_newGene_4038	121	59	108	210	182	308	3.34231	1.7212	3.07864	5.21387	5.5382	7.46813	0.000777229	1.28348	up
Gossypium_hirsutum_newGene_4056	52	19	47	118	136	139	0.46671	0.173702	0.436235	0.947491	1.33891	1.32047	0.000415919	1.76599	up
Gossypium_hirsutum_newGene_4091	151	106	128	0	5	3	2.16194	1.61617	1.88976	0	0.077297	0.025131	2.62e-17	-5.49111	down
Gossypium_hirsutum_newGene_41	34	55	66	116	115	172	0.221853	0.505402	0.443507	0.855155	0.918009	1.07307	0.00477032	1.37722	up
Gossypium_hirsutum_newGene_4114	47	14	46	123	82	103	1.25341	0.383924	1.27296	2.96601	2.4241	2.41416	0.00545885	1.53547	up
Gossypium_hirsutum_newGene_4235	1500	731	866	2863	2454	2592	28.6898	14.9718	17.166	49.3399	51.8549	43.4573	9.5e-10	1.3738	up
Gossypium_hirsutum_newGene_4293	740	425	301	3677	1920	3450	13.4393	9.26486	4.83691	56.5491	38.9389	48.9192	9.79e-11	2.61758	up
Gossypium_hirsutum_newGene_4296	2479	1849	2347	12641	4846	9025	31.3528	25.0326	30.7934	144.67	73.7114	105.394	0.00146678	1.97084	up
Gossypium_hirsutum_newGene_43	72	106	89	24	7	31	0.926342	1.64398	1.09906	0.261634	0.064512	0.322282	0.000387547	-2.15721	down
Gossypium_hirsutum_newGene_4370	355	202	225	621	537	789	1.94332	1.51304	1.26586	3.04559	3.26182	3.76606	3.05e-08	1.32355	up
Gossypium_hirsutum_newGene_4500	260	175	157	640	362	455	6.17176	4.43186	3.84981	13.6846	9.48579	9.47147	0.000269144	1.30123	up
Gossypium_hirsutum_newGene_4600	110	85	137	33	23	30	0.433989	0.356978	0.558579	0.115749	0.099246	0.101284	0.000297881	-1.94578	down
Gossypium_hirsutum_newGene_4635	244	245	237	73	129	87	2.10633	2.1014	1.95206	0.508176	1.21516	0.657868	0.00044469	-1.27847	down
Gossypium_hirsutum_newGene_4843	44	31	35	213	153	146	0.314412	0.234251	0.305504	1.22508	1.09853	0.837211	7.46e-07	2.23409	up
Gossypium_hirsutum_newGene_4849	49	0	75	397	294	205	0.167055	0	0.266573	1.23749	1.12283	0.620653	6.81e-06	2.88543	up
Gossypium_hirsutum_newGene_4877	501	362	306	948	669	726	3.26672	2.72499	2.21621	5.75761	4.88626	4.28913	4.01e-05	1.01438	up
Gossypium_hirsutum_newGene_49	791	450	829	212	121	201	15.9294	9.70032	17.2869	3.82798	2.67313	3.53197	3.28e-05	-1.96105	down
Gossypium_hirsutum_newGene_4900	44	32	22	81	102	98	0.229918	0.178996	0.118756	0.382174	0.590251	0.449167	0.0075419	1.55072	up
Gossypium_hirsutum_newGene_4911	185	74	98	494	348	447	0.959973	0.411961	0.427346	1.87196	1.68955	1.69652	3.62e-10	1.86382	up
Gossypium_hirsutum_newGene_4913	182	167	185	591	466	568	0.59798	0.8071	0.638844	1.75531	1.70618	1.66658	9.05e-10	1.61262	up
Gossypium_hirsutum_newGene_4960	561	715	612	208	280	219	1.59337	2.17494	1.88069	0.531566	0.92702	0.587703	1.38e-08	-1.3826	down
Gossypium_hirsutum_newGene_4992	182	141	249	32	104	10	0.849993	0.662978	1.1191	0.148196	0.512691	0.03489	0.0049639	-1.8424	down
Gossypium_hirsutum_newGene_4999	190	124	149	85	60	38	2.11414	1.648	1.72272	0.911189	0.751204	0.338386	0.00409746	-1.31253	down
Gossypium_hirsutum_newGene_5003	445	377	507	1010	810	942	6.59026	5.96108	7.93466	13.6369	13.653	12.4599	1.67e-07	1.06505	up
Gossypium_hirsutum_newGene_5081	192	192	185	90	74	74	2.05762	2.20629	2.05353	0.870093	0.87457	0.68894	0.00314333	-1.24327	down
Gossypium_hirsutum_newGene_5115	501	648	566	234	206	315	2.77665	3.26128	3.02202	1.1393	0.911431	1.67919	3.43e-06	-1.18605	down
Gossypium_hirsutum_newGene_514	85	14	35	224	139	224	2.39004	0.42469	1.02709	5.71017	4.34513	5.55155	4.73e-07	2.13917	up
Gossypium_hirsutum_newGene_5295	80	105	61	8	26	20	0.759162	1.05977	0.593127	0.064287	0.263998	0.159296	0.000360832	-2.13301	down
Gossypium_hirsutum_newGene_5416	536	129	353	1309	825	2080	11.4503	2.94569	7.80688	25.1959	19.4679	38.9655	0.00207071	2.0379	up
Gossypium_hirsutum_newGene_557	603	451	758	278	262	317	6.59272	5.27863	8.58997	2.7364	3.15489	3.03532	0.00188692	-1.06738	down
Gossypium_hirsutum_newGene_5834	207	117	229	83	21	28	0.948776	0.573866	1.09138	0.340309	0.102416	0.109603	0.000584647	-2.08591	down
Gossypium_hirsutum_newGene_5837	52	19	19	321	131	237	1.04332	0.409838	0.379958	5.85063	2.91781	4.20214	7.26e-06	2.92837	up
Gossypium_hirsutum_newGene_584	53	81	61	7	14	16	1.4938	2.40385	1.75976	0.16405	0.370648	0.378648	0.000429305	-2.3741	down
Gossypium_hirsutum_newGene_5841	5028	1107	1971	11543	4953	9511	57.4657	13.5483	23.325	141.539	71.8885	110.868	0.00785082	1.67643	up
Gossypium_hirsutum_newGene_5953	294	357	290	103	124	88	3.64618	4.75178	3.73766	1.17386	1.69023	0.955556	2.92e-06	-1.54344	down
Gossypium_hirsutum_newGene_6023	298	112	147	498	399	442	2.61343	0.921177	1.57256	4.56584	4.70614	3.40165	3.48e-05	1.28587	up
Gossypium_hirsutum_newGene_6202	299	275	324	963	600	525	2.60754	2.62519	3.0396	7.46488	5.87182	4.08698	0.00705259	1.2279	up
Gossypium_hirsutum_newGene_622	213	138	148	387	349	330	5.80324	4.00599	4.17911	9.4885	10.4956	7.86273	0.000472752	1.11844	up
Gossypium_hirsutum_newGene_6231	256	267	304	76	113	70	2.51044	2.98907	3.1948	0.747247	1.2116	0.653269	2.99e-06	-1.62667	down
Gossypium_hirsutum_newGene_6329	371	679	529	241	151	184	6.21165	12.1612	9.17179	3.63366	2.77648	2.68794	0.00269624	-1.46005	down
Gossypium_hirsutum_newGene_6458	234	244	250	121	95	121	2.4375	2.7595	2.65589	1.13354	1.0757	1.07551	0.00366129	-1.10699	down
Gossypium_hirsutum_newGene_65	0	0	78	7059	5686	10900	0	0	1.48796	126.86	116.608	177.409	8.14e-39	8.23047	up
Gossypium_hirsutum_newGene_6665	155	389	287	55	9	101	1.46086	3.94051	2.81121	0.464454	0.084177	0.835893	0.00666146	-2.40835	down
Gossypium_hirsutum_newGene_6808	59	79	81	21	13	29	0.710488	1.08947	0.621434	0.247795	0.106737	0.255763	0.0051807	-1.81994	down
Gossypium_hirsutum_newGene_6838	216	200	149	84	113	62	2.74533	2.7137	1.9603	0.953858	1.58516	0.684564	0.00872841	-1.07423	down
Gossypium_hirsutum_newGene_6964	859	986	795	506	465	315	3.97031	4.5576	3.36266	2.13461	2.09432	1.24725	2.89e-05	-1.00897	down
Gossypium_hirsutum_newGene_7009	1674	1075	1445	3907	3001	3826	41.667	28.6322	37.2735	87.5926	82.5169	83.4563	3.36e-18	1.36418	up
Gossypium_hirsutum_newGene_7094	408	308	333	131	139	100	5.21567	4.21954	4.4109	1.50083	1.96365	1.11339	2.88e-06	-1.46761	down
Gossypium_hirsutum_newGene_7109	422	578	342	72	44	48	4.14472	6.11067	3.43821	0.62203	0.448222	0.396942	3.62e-09	-3.03244	down
Gossypium_hirsutum_newGene_7113	206	108	119	467	361	459	3.41107	1.9088	2.0353	6.98545	6.61345	6.67622	6.62e-08	1.58307	up
Gossypium_hirsutum_newGene_7122	5239	3519	4026	1416	1883	2519	124.852	89.7847	99.4296	30.3857	49.5633	52.594	0.000181163	-1.11824	down
Gossypium_hirsutum_newGene_7138	966	895	1213	400	645	105	4.08449	3.56224	4.43076	2.55443	2.86171	0.704905	0.00815984	-1.33102	down
Gossypium_hirsutum_newGene_715	191	130	197	52	32	103	0.806407	0.658875	0.629887	0.556225	0.417715	0.588501	0.000923238	-1.49905	down
Gossypium_hirsutum_newGene_7188	150	223	170	77	85	77	1.17177	1.86273	1.3721	0.542594	0.727004	0.526462	0.00661566	-1.16215	down
Gossypium_hirsutum_newGene_7241	139	204	185	68	57	55	1.71772	2.54611	2.30733	0.819723	0.76675	0.552717	0.000390659	-1.54044	down
Gossypium_hirsutum_newGene_738	244	235	268	44	36	50	4.62283	4.76524	5.2549	0.750468	0.747044	0.827506	1.38e-10	-2.51993	down
Gossypium_hirsutum_newGene_7396	86	132	96	30	23	16	0.855221	1.40824	0.991351	0.267534	0.254085	0.132234	7.96e-05	-2.16748	down
Gossypium_hirsutum_newGene_740	80	66	104	330	256	254	1.29493	1.14218	1.74596	4.90857	4.60982	3.6255	7.56e-07	1.76256	up
Gossypium_hirsutum_newGene_748	84	62	103	177	152	255	1.65393	1.30253	2.0991	3.13526	3.294	4.41178	0.00305814	1.22818	up
Gossypium_hirsutum_newGene_7495	407	356	418	968	683	1020	8.46467	7.92889	9.02756	18.1699	15.7151	18.6129	9.96e-09	1.17534	up
Gossypium_hirsutum_newGene_7502	224	148	258	740	507	381	1.24829	1.25801	1.24768	3.74899	3.27851	1.78948	0.00791739	1.38992	up
Gossypium_hirsutum_newGene_7554	63	87	75	0	23	14	0.888919	1.44222	1.13745	0	0.406902	0.202445	5.6e-05	-2.51445	down
Gossypium_hirsutum_newGene_7580	323	70	232	686	393	685	2.5027	0.578424	1.86181	4.7934	3.36594	4.65044	0.000487747	1.49656	up
Gossypium_hirsutum_newGene_7712	813	417	553	51	20	9	18.4197	10.1087	12.9936	1.02238	0.499916	0.161355	9.16e-12	-4.46669	down
Gossypium_hirsutum_newGene_7733	66	29	44	215	119	308	0.626339	0.289627	0.43705	1.85519	1.25849	2.58345	0.000440064	2.18964	up
Gossypium_hirsutum_newGene_7847	58	69	80	22	12	20	0.744845	0.815442	0.775435	0.17772	0.101597	0.139964	0.00323797	-1.95242	down
Gossypium_hirsutum_newGene_7903	1029	458	991	118	97	213	6.37192	2.77299	5.82735	0.655032	0.575113	1.0639	0.000167971	-2.54211	down
Gossypium_hirsutum_newGene_8082	1554	770	1391	126	231	195	15.1565	8.04114	14.0572	1.10366	2.48576	1.66552	1.38e-06	-2.70311	down
Gossypium_hirsutum_newGene_83	2230	443	4727	14410	23960	13701	49.5246	13.0036	93.306	263.155	496.807	257.883	0.00156155	2.87603	up
Gossypium_hirsutum_newGene_8416	136	126	111	37	68	24	3.4043	2.92616	2.51975	0.704441	1.84764	0.386393	0.00262984	-1.45555	down
Gossypium_hirsutum_newGene_8424	84	62	102	3	0	0	1.03055	0.892728	1.30297	0.02737	0	0	1.03e-13	-6.42741	down
Gossypium_hirsutum_newGene_8441	528	936	913	154	41	78	4.77356	10.4886	9.53341	1.51191	0.494211	0.778137	4.62e-08	-3.15636	down
Gossypium_hirsutum_newGene_8540	101	101	78	0	0	0	1.34609	1.44415	1.07253	0	0	0	4.32e-18	#NAME?	down
Gossypium_hirsutum_newGene_8739	141	146	151	76	53	16	1.72558	1.91737	1.91959	0.838009	0.715549	0.166829	0.000786507	-1.55965	down
Gossypium_hirsutum_newGene_8740	45	19	57	174	115	139	0.379805	0.165043	0.494193	1.33127	1.07465	1.03697	0.000131225	1.83073	up
Gossypium_hirsutum_newGene_8781	1710	1164	1772	580	375	568	46.9564	34.2118	50.4244	14.3347	11.368	13.6615	8.65e-08	-1.61126	down
Gossypium_hirsutum_newGene_8830	1196	284	561	23297	15902	26363	22.9731	5.83273	11.1582	403.275	337.579	443.979	1.43e-63	5.01181	up
Gossypium_hirsutum_newGene_8831	1	6	0	292	151	333	0.008968	0.103124	0	5.42439	3.32938	5.91529	5.35e-21	6.7511	up
Gossypium_hirsutum_newGene_893	169	170	169	67	78	21	1.02525	1.36438	1.36545	0.342245	0.689488	0.146305	0.000282389	-1.55125	down
Gossypium_hirsutum_newGene_8999	44	27	32	127	71	105	1.05102	0.685711	0.813712	2.80453	1.90685	2.24059	0.00491663	1.55395	up
Gossypium_hirsutum_newGene_9061	128	193	105	48	40	38	1.55579	2.67001	1.41136	0.497462	0.496904	0.386573	0.00134841	-1.74537	down
Gossypium_hirsutum_newGene_9124	359	407	363	118	77	85	4.27623	5.5765	4.63288	1.35644	1.0231	0.909141	2.76e-10	-2.00804	down
Gossypium_hirsutum_newGene_9126	71	58	65	5	16	9	0.364013	0.317594	0.344401	0.018634	0.089208	0.036258	9.71e-05	-2.61793	down
Gossypium_hirsutum_newGene_9222	232	175	225	789	451	763	2.46931	2.13762	2.8605	7.88941	5.35926	7.30904	3.74e-09	1.65525	up
Gossypium_hirsutum_newGene_9223	81	62	37	173	159	170	1.27757	1.04058	0.607587	2.46323	2.81813	2.39517	0.000800029	1.49825	up
Gossypium_hirsutum_newGene_935	90	140	154	45	45	7	0.389202	0.648727	0.691277	0.175841	0.212117	0.022936	0.000277606	-1.92657	down
Gossypium_hirsutum_newGene_9502	63	96	85	12	38	22	0.78086	1.29137	1.12521	0.111608	0.528487	0.231363	0.00392422	-1.6935	down
Gossypium_hirsutum_newGene_9585	66	56	73	1	2	47	0.472741	0.430877	0.541565	0.002151	0.010777	0.292348	0.00457038	-2.04582	down
Gossypium_hirsutum_newGene_9625	566	626	610	241	238	193	6.03007	7.13758	6.73573	2.30784	2.79234	1.79599	1.29e-08	-1.39755	down
Gossypium_hirsutum_newGene_9852	109	121	128	31	37	42	1.03372	1.16373	1.19119	0.247523	0.362798	0.363463	0.00104132	-1.68505	down
evm.TU.Gh_A01G0009	49	77	52	174	87	180	0.734218	1.25329	0.814642	2.38496	1.45224	2.40354	0.00556895	1.28421	up
evm.TU.Gh_A01G0019	2995	4810	3907	1148	990	1097	61.8229	106.296	83.5763	21.3381	22.5654	19.839	1.6e-06	-1.84895	down
evm.TU.Gh_A01G0045	68	115	132	34	30	34	0.788625	1.4273	1.58438	0.351744	0.378648	0.338987	0.00215196	-1.67778	down
evm.TU.Gh_A01G0055	157	65	272	0	5	7	2.60904	1.15744	4.68729	0	0.084801	0.092814	0.000504996	-5.32582	down
evm.TU.Gh_A01G0064	310	414	333	131	202	139	2.29564	3.22311	3.01022	0.732004	1.71829	0.794808	0.000560907	-1.12017	down
evm.TU.Gh_A01G0120	108	17	32	313	204	408	2.41942	0.392784	0.729218	6.35585	5.07968	8.07371	1.75e-07	2.56199	up
evm.TU.Gh_A01G0153	2	7	0	98	120	68	0.031743	0.10483	0	1.49709	2.2018	1.04112	1.39e-08	5.02041	up
evm.TU.Gh_A01G0176	468	233	314	2394	1048	2645	6.00558	3.1948	4.18063	27.7159	14.8777	29.7923	2.11e-05	2.56335	up
evm.TU.Gh_A01G0212	151	126	135	321	257	323	3.057	2.72843	2.82052	5.84903	5.7455	5.73104	0.000876789	1.13633	up
evm.TU.Gh_A01G0218	133	77	102	237	161	332	2.78278	1.57393	1.82123	4.79314	3.07964	5.52661	0.00267902	1.2164	up
evm.TU.Gh_A01G0237	586	298	539	2307	1827	2451	8.5135	4.85501	8.0854	31.5111	28.2133	32.639	3.5e-40	2.21915	up
evm.TU.Gh_A01G0284	109	88	60	3	12	0	4.33303	3.74105	2.4677	0.097192	0.509094	0	1.73e-09	-3.94601	down
evm.TU.Gh_A01G0299	0	128	118	248	160	267	0	3.22978	2.86653	5.2546	4.15158	5.5001	0.00826168	1.43111	up
evm.TU.Gh_A01G0386	822	487	966	3392	1900	4131	22.6394	14.4538	27.7057	84.967	58.9255	100.589	5.45e-06	2.03431	up
evm.TU.Gh_A01G0388	181	104	234	412	314	641	2.39115	1.65936	3.4742	4.95	4.74198	8.31408	0.00326597	1.38772	up
evm.TU.Gh_A01G0396	429	554	378	160	96	249	3.34711	4.58778	3.02059	1.39815	0.757877	1.55191	0.000126924	-1.45796	down
evm.TU.Gh_A01G0414	985	903	1035	479	410	308	10.1987	10.2776	11.1709	4.37678	4.53207	3.00743	1.58e-10	-1.2628	down
evm.TU.Gh_A01G0416	630	528	557	301	260	267	8.70409	7.62507	7.85039	3.76485	3.86608	3.24397	3.73e-05	-1.03408	down
evm.TU.Gh_A01G0417	176	243	237	58	81	70	1.74101	2.58717	2.43511	0.513175	0.889764	0.605471	3.27e-05	-1.61962	down
evm.TU.Gh_A01G0419	1044	1081	1228	638	364	619	12.5452	14.5838	16.1107	7.33093	5.06115	7.22558	5.8e-08	-1.06079	down
evm.TU.Gh_A01G0477	242	83	251	43	16	21	5.4047	1.98133	5.82765	0.850867	0.388586	0.393215	0.00270927	-2.85437	down
evm.TU.Gh_A01G0525	169	88	149	356	377	492	1.49319	0.893799	1.30836	2.95374	3.47949	3.6053	8.31e-08	1.60926	up
evm.TU.Gh_A01G0526	121	54	144	505	297	733	2.09475	0.890071	2.5767	7.87367	5.66163	11.0823	0.00015776	2.24873	up
evm.TU.Gh_A01G0535	99	63	37	198	163	228	0.63428	0.43291	0.492322	1.1528	1.15387	1.29149	0.000146792	1.57396	up
evm.TU.Gh_A01G0536	146	86	62	258	207	269	1.78143	1.45678	0.702631	1.9317	3.0326	2.16989	0.000393271	1.33116	up
evm.TU.Gh_A01G0537	243	187	138	564	511	754	11.0831	9.14223	6.49947	23.1807	25.795	30.2007	1.44e-11	1.69263	up
evm.TU.Gh_A01G0622	3328	2062	2669	6625	4739	6880	148.052	97.1486	121.898	263.351	229.671	265.994	1.38e-12	1.18154	up
evm.TU.Gh_A01G0639	377	182	289	1002	780	1166	4.13246	2.12956	3.27681	9.89457	9.44632	11.2061	1.17e-18	1.80321	up
evm.TU.Gh_A01G0651	906	1458	1136	646	435	621	12.5906	21.2921	16.0592	7.9292	6.54207	7.40584	0.00468159	-1.04751	down
evm.TU.Gh_A01G0680	383	282	326	1123	905	931	5.08909	4.03182	4.54927	13.8632	13.6586	11.2157	3.3e-15	1.59392	up
evm.TU.Gh_A01G0711	99	112	103	20	23	23	2.08876	2.53531	2.25112	0.381037	0.528425	0.41208	5.14e-05	-2.22853	down
evm.TU.Gh_A01G0744	471	546	531	271	256	156	2.4647	3.06091	2.88273	1.279	1.4811	0.71481	9.68e-06	-1.1479	down
evm.TU.Gh_A01G0746	264	319	334	36	56	74	1.29542	2.17137	1.9348	0.149641	0.343861	0.409338	5.99e-12	-2.45111	down
evm.TU.Gh_A01G0762	21	13	5	194	75	114	0.763834	0.506876	0.151356	6.33897	3.01765	3.62423	7.35e-05	3.28636	up
evm.TU.Gh_A01G0763	172	29	42	611	359	537	6.2516	1.09548	1.57897	20.0318	14.4203	17.1382	1.46e-11	2.6442	up
evm.TU.Gh_A01G0781	58	91	53	16	8	25	0.827328	1.3992	0.786152	0.19819	0.126513	0.31586	0.00217391	-2.08128	down
evm.TU.Gh_A01G0805	2459	2646	2466	994	874	1163	22.4583	33.4086	23.4989	9.6963	8.8942	11.5489	2.88e-16	-1.31585	down
evm.TU.Gh_A01G0819	55	18	72	578	267	621	0.835216	0.288816	1.11654	7.90711	2.94263	8.32423	2.15e-08	3.31982	up
evm.TU.Gh_A01G0889	108	91	73	17	10	7	1.13197	1.04091	0.792568	0.154774	0.115575	0.055493	1.05e-06	-2.98451	down
evm.TU.Gh_A01G0913	3469	3628	3189	1376	1592	1545	35.2547	39.8047	33.4213	14.1803	18.9614	15.398	8.07e-14	-1.1646	down
evm.TU.Gh_A01G0914	314	1233	1864	19	43	30	2.69812	11.3521	16.5569	0.138468	0.401172	0.222968	0.00162651	-5.16645	down
evm.TU.Gh_A01G0938	1024	1471	959	187	190	202	17.5848	27.5215	17.6418	3.02777	3.59973	2.95301	4.55e-09	-2.5628	down
evm.TU.Gh_A01G0957	663	885	596	361	311	325	9.54294	13.6557	8.72063	4.57209	4.95027	4.01517	0.000479785	-1.09358	down
evm.TU.Gh_A01G0972	53	9	28	131	101	108	1.08571	0.194926	0.582292	2.43118	2.29213	1.93552	0.00027014	1.94267	up
evm.TU.Gh_A01G1001	1490	728	969	3219	2099	3244	18.6888	9.77261	12.5978	36.3765	29.0799	35.659	1.62e-08	1.42712	up
evm.TU.Gh_A01G1040	3109	3981	2911	1063	1011	901	25.2429	34.8064	24.4729	7.83172	9.08317	6.37435	5.93e-10	-1.72942	down
evm.TU.Gh_A01G1041	59	82	61	14	25	12	0.939035	1.4494	1.04724	0.190179	0.48767	0.155659	0.00275393	-1.92499	down
evm.TU.Gh_A01G1111	144	48	111	313	257	325	12.1328	4.28796	9.66856	23.8421	23.9837	24.0476	4.79e-06	1.57794	up
evm.TU.Gh_A01G1117	41	12	10	147	79	123	0.750984	0.232557	0.188745	2.47266	1.61954	2.00878	3.85e-06	2.4744	up
evm.TU.Gh_A01G1153	207	216	177	79	80	104	2.23785	2.51661	1.97784	0.717897	0.95611	0.988683	0.0043019	-1.18076	down
evm.TU.Gh_A01G1154	476	455	572	220	269	239	7.8621	9.90186	9.74248	3.81176	4.9494	3.30642	0.000115797	-1.01642	down
evm.TU.Gh_A01G1169	146	185	147	19	58	25	1.74168	2.33986	1.76081	0.184626	0.758041	0.220291	1.64e-06	-2.14681	down
evm.TU.Gh_A01G1192	93	64	100	208	235	284	1.0084	0.712308	1.13633	2.07964	2.87402	2.75735	5.92e-05	1.51803	up
evm.TU.Gh_A01G1196	210	120	206	90	87	55	1.36033	1.25296	1.3926	0.559371	0.667618	0.415115	0.00668254	-1.16947	down
evm.TU.Gh_A01G1283	1229	1390	1171	266	169	206	37.8504	45.8089	37.3625	7.32036	5.68522	5.48541	7.15e-39	-2.56393	down
evm.TU.Gh_A01G1285	705	855	693	148	119	133	10.064	12.5355	10.051	1.79799	1.70904	1.63081	8.35e-25	-2.48586	down
evm.TU.Gh_A01G1294	151	222	119	33	27	21	4.28284	6.76467	3.50906	0.827286	0.824757	0.510752	1.63e-05	-2.58462	down
evm.TU.Gh_A01G1305	136	204	236	49	48	47	1.36204	2.19116	2.45863	0.410653	0.525506	0.387755	7.74e-06	-1.98429	down
evm.TU.Gh_A01G1349	994	1230	737	165	139	180	12.4437	16.6697	9.57993	1.89183	1.91669	1.97477	3.77e-09	-2.60936	down
evm.TU.Gh_A01G1354	158	180	143	90	47	67	6.91983	8.44006	6.51254	3.53513	2.25195	2.58042	0.00732118	-1.24693	down
evm.TU.Gh_A01G1374	144	244	118	45	19	39	1.18195	2.15051	1.00463	0.331232	0.172174	0.281851	0.0021072	-2.32459	down
evm.TU.Gh_A01G1378	376	621	476	104	116	96	3.95946	6.6836	5.12154	0.994141	1.28371	0.744452	7.09e-07	-2.1963	down
evm.TU.Gh_A01G1413	641	822	778	194	134	109	4.98041	6.8334	6.26133	1.35384	1.14254	0.741694	1.49e-21	-2.3458	down
evm.TU.Gh_A01G1434	353	193	313	601	403	790	3.71386	2.1795	3.41569	5.70334	4.68886	7.30025	0.00410107	1.05415	up
evm.TU.Gh_A01G1443	3063	1106	1494	9970	4329	12545	54.2758	20.9707	27.5556	159.131	84.7194	194.794	0.00150743	2.22355	up
evm.TU.Gh_A01G1508	676	591	532	1449	1194	1452	8.39923	8.95627	6.80939	15.4371	16.0212	17.9225	3.34e-11	1.19571	up
evm.TU.Gh_A01G1513	419	559	714	280	234	185	5.98783	8.23505	10.4785	3.3382	3.56972	2.29931	0.00227281	-1.25613	down
evm.TU.Gh_A01G1514	44	49	42	205	88	281	1.53195	1.86171	1.51476	6.55338	3.45524	8.74966	0.00559493	2.05186	up
evm.TU.Gh_A01G1549	114	212	125	14	21	25	0.651519	1.29282	0.740465	0.067365	0.127585	0.120786	3.96e-05	-2.89539	down
evm.TU.Gh_A01G1550	533	636	613	240	260	176	3.16364	3.99597	3.72978	1.27084	1.68183	0.90484	2.56e-08	-1.36464	down
evm.TU.Gh_A01G1553	47	10	15	89	67	94	0.466492	0.147743	0.173872	0.947396	1.18099	0.867811	0.00278714	1.81236	up
evm.TU.Gh_A01G1557	152	256	127	50	44	59	1.47899	2.79511	1.26065	0.507046	0.478158	0.500352	0.00735176	-1.80613	down
evm.TU.Gh_A01G1562	460	506	412	168	154	215	6.24042	7.35688	5.7924	2.05441	2.29613	2.55488	1.65e-06	-1.35588	down
evm.TU.Gh_A01G1605	95951	41228	58877	239346	209092	213804	1674.02	745.119	1072.25	3725.86	3963.25	3159.75	0.00532623	1.77974	up
evm.TU.Gh_A01G1609	318	633	463	116	64	52	3.32269	7.69433	5.56487	1.59232	0.729465	0.472263	4.49e-05	-2.60652	down
evm.TU.Gh_A01G1620	260	218	199	554	464	658	2.26743	2.0368	1.79829	4.36303	4.48162	5.04497	2.86e-07	1.31198	up
evm.TU.Gh_A01G1623	71	22	27	269	188	220	2.72542	0.869064	1.07407	9.27687	7.96243	7.38044	7.55e-10	2.51374	up
evm.TU.Gh_A01G1701	40	8	35	123	64	193	0.361549	0.048994	0.235051	0.791833	0.454712	1.30938	0.0066023	2.17439	up
evm.TU.Gh_A01G1710	358	491	450	207	147	62	5.78416	8.50595	7.68836	2.96982	2.5192	0.878643	6.46e-06	-1.61481	down
evm.TU.Gh_A01G1712	17	22	3	180	63	139	0.238724	0.403772	0.040191	3.05098	1.15815	2.10155	6.05e-05	3.15528	up
evm.TU.Gh_A01G1715	1780	1127	1550	3221	2093	3749	15.6719	10.5873	14.0273	25.672	20.2936	28.8872	0.000207824	1.01716	up
evm.TU.Gh_A01G1726	744	368	486	1561	1273	1805	18.8569	9.98973	12.7649	35.6531	35.6696	40.1134	9.03e-16	1.54639	up
evm.TU.Gh_A01G1732	82	150	95	19	4	6	1.72756	3.39759	2.09067	0.351169	0.082714	0.105363	1e-06	-3.53058	down
evm.TU.Gh_A01G1738	579	587	561	145	101	202	4.80871	5.43604	4.93469	1.05676	0.903679	1.43357	1.58e-13	-1.96073	down
evm.TU.Gh_A01G1739	3692	1724	1407	9298	4678	7440	61.3172	30.3685	24.1578	164.395	84.8777	111.33	0.000306531	1.64736	up
evm.TU.Gh_A01G1773	596	450	559	1705	1142	1924	18.7238	15.0905	18.2826	48.4656	39.9501	53.4556	2.91e-12	1.56595	up
evm.TU.Gh_A01G1780	107	156	74	23	24	23	1.21489	1.89147	0.868676	0.230976	0.291821	0.22746	0.000733495	-2.24905	down
evm.TU.Gh_A01G1786	236	193	167	434	355	522	4.70165	4.10403	3.43593	7.78	7.79303	9.1154	6.69e-05	1.14	up
evm.TU.Gh_A01G1787	1063	635	946	5821	3766	6117	64.8716	40.9705	59.517	320.076	253.871	327.496	6.49e-26	2.56728	up
evm.TU.Gh_A01G1806	58	31	45	190	105	241	0.606395	0.347677	0.485419	1.81211	1.22905	2.23863	5.24e-05	1.98408	up
evm.TU.Gh_A01G1863	187	80	189	450	396	383	3.06664	1.3917	3.2071	6.64906	7.16081	5.49631	1.21e-06	1.45425	up
evm.TU.Gh_A01G1910	178	153	147	18	22	25	3.8623	3.55643	3.29	0.348874	0.512855	0.474965	2.81e-09	-2.8578	down
evm.TU.Gh_A01G1915	72	69	137	3	3	10	0.837919	0.865648	1.66008	0.02133	0.026158	0.093382	5.2e-06	-4.14996	down
evm.TU.Gh_A01G1932	107	137	117	49	36	20	1.20963	1.64858	1.36763	0.490419	0.449066	0.19438	0.000571649	-1.75721	down
evm.TU.Gh_A01G1955	797	614	912	1981	1310	2332	5.56885	4.61649	6.50586	12.2155	9.96154	13.9745	1.73e-06	1.26685	up
evm.TU.Gh_A01G1971	147	101	205	278	312	397	2.7838	2.05977	4.01663	4.70569	6.48363	6.52205	0.000540523	1.13842	up
evm.TU.Gh_A01G1972	1649	1770	1256	600	494	741	33.2065	38.1473	26.2065	10.8772	10.9761	13.0747	7.49e-08	-1.35	down
evm.TU.Gh_A01G2010	62	112	60	12	9	10	1.00817	1.97051	1.02278	0.164598	0.162532	0.13073	0.000128243	-2.91402	down
evm.TU.Gh_A01G2041	130	49	113	395	298	504	3.21774	1.29224	2.90425	8.82627	8.14463	10.9548	4.44e-11	2.03706	up
evm.TU.Gh_A01G2057	62	67	86	11	13	14	2.55631	2.76743	3.39466	0.366968	0.547262	0.449252	0.000142365	-2.48076	down
evm.TU.Gh_A01G2059	121	216	211	9	17	12	4.70722	8.99945	8.48865	0.314276	0.722952	0.378305	5.25e-10	-3.80538	down
evm.TU.Gh_A01G2095	1650	1873	1428	783	627	787	23.8972	27.9009	20.9991	9.94561	9.79299	9.99926	6.95e-10	-1.16769	down
evm.TU.Gh_A01G2116	1126	2111	1345	286	202	98	9.93015	19.9342	12.2712	2.27613	1.97757	0.740284	8.36e-06	-2.94513	down
evm.TU.Gh_A01G2134	496	435	595	218	158	148	26.1334	24.5266	32.4633	10.2962	9.17377	6.7706	1.47e-08	-1.52856	down
evm.TU.Gh_A01G2142	160	110	197	47	43	35	3.93517	2.89949	5.03898	1.03279	1.17057	0.745313	4.32e-05	-1.8746	down
evm.TU.Gh_A01G2148	1472	922	1461	3757	3435	4322	22.7497	15.2827	23.4211	52.2084	58.5552	58.3851	2.94e-24	1.59121	up
evm.TU.Gh_A01G2149	282	174	252	986	867	1019	4.27516	2.8036	3.9718	13.4786	14.5649	13.5015	3.64e-22	2.03494	up
evm.TU.Gh_A01G2152	155	98	38	377	390	416	1.27922	0.860694	0.31839	2.8027	3.5535	3.00767	5.5e-11	2.04804	up
evm.TU.Gh_A01G2159	179	124	197	388	286	514	13.329	9.90338	15.2364	26.101	23.562	33.6496	3.02e-05	1.24246	up
evm.TU.Gh_A02G0018	488	642	451	148	146	204	4.52675	6.16665	3.72225	1.07549	1.33728	1.54868	1.15e-07	-1.66338	down
evm.TU.Gh_A02G0043	64	72	43	195	119	235	1.1924	1.44208	0.830305	3.31256	2.46812	3.88187	0.00015363	1.60044	up
evm.TU.Gh_A02G0044	187	136	199	447	287	655	1.56506	1.22361	1.73209	3.37936	2.66009	4.81976	0.00321803	1.39481	up
evm.TU.Gh_A02G0134	3292	2954	3411	10662	7927	9778	46.613	52.9898	50.5815	136.348	121.746	123.444	1.4e-20	1.56003	up
evm.TU.Gh_A02G0153	227	387	285	46	89	81	5.09912	9.32006	6.63811	0.930076	2.21003	1.5899	3.37e-05	-2.02368	down
evm.TU.Gh_A02G0154	145	136	162	262	257	377	1.09906	1.11725	1.36859	2.22872	2.86471	2.67188	0.00296513	1.02049	up
evm.TU.Gh_A02G0170	14	37	38	150	109	139	0.139437	0.415425	0.415568	1.44783	1.28868	1.30609	1.36e-05	2.1555	up
evm.TU.Gh_A02G0178	2599	171	1895	14986	9267	19425	31.1566	2.15584	23.5599	162.441	123.129	204.84	6.39e-11	3.22504	up
evm.TU.Gh_A02G0181	20	30	52	78	93	113	0.27294	0.416551	0.743101	0.973003	1.40066	1.32959	0.00925968	1.48911	up
evm.TU.Gh_A02G0194	266	267	198	98	74	62	1.06653	1.14591	0.82278	0.360142	0.431695	0.215357	1.45e-05	-1.62592	down
evm.TU.Gh_A02G0197	49	23	38	127	129	116	0.523161	0.228711	0.418331	1.19573	1.39508	1.12998	0.000479785	1.78862	up
evm.TU.Gh_A02G0220	3122	2015	2932	6498	4996	6386	33.6212	23.2648	32.6512	63.158	59.6381	60.323	8.45e-13	1.15594	up
evm.TU.Gh_A02G0236	12342	13619	13099	32339	25035	33492	182.269	215.34	200.462	430.138	408.373	433.395	2.22e-07	1.21965	up
evm.TU.Gh_A02G0247	218	107	221	844	540	805	5.05115	2.63817	5.29775	17.6478	13.8398	16.363	3.19e-17	2.00391	up
evm.TU.Gh_A02G0258	10740	7488	10598	27574	23063	28497	273.703	204.307	279.87	632.902	649.206	636.36	1.72e-11	1.46737	up
evm.TU.Gh_A02G0261	65	27	41	174	135	160	1.27503	0.560583	0.825402	3.07993	2.92434	2.74843	7.16e-05	1.83382	up
evm.TU.Gh_A02G0264	1620	1480	1234	3218	4817	3742	38.4997	37.6712	30.4038	68.8249	126.338	77.8764	0.0035775	1.48346	up
evm.TU.Gh_A02G0295	1073	1383	1015	453	337	492	16.3179	22.5072	15.9903	6.20086	5.6509	6.60414	7.03e-08	-1.44081	down
evm.TU.Gh_A02G0301	249	326	233	93	82	96	2.98931	4.19517	2.90144	1.00193	1.08425	1.00751	1.32e-05	-1.56831	down
evm.TU.Gh_A02G0316	320	14	172	925	476	1235	8.94399	0.409263	4.96002	23.2765	14.6961	30.234	0.00051079	2.37257	up
evm.TU.Gh_A02G0320	104	140	115	348	301	366	3.18049	4.59699	3.66964	9.62829	10.2245	9.85274	3.18e-06	1.50503	up
evm.TU.Gh_A02G0339	609	1121	585	115	164	216	7.57393	14.9307	7.52854	1.28823	2.24593	2.34787	0.00227281	-2.2165	down
evm.TU.Gh_A02G0340	1153	1041	1248	408	409	332	34.7633	33.5955	38.9749	11.0693	13.5998	8.76078	1.46e-16	-1.55506	down
evm.TU.Gh_A02G0341	400	282	462	157	165	188	5.47674	4.13447	6.55839	1.92594	2.48422	2.25162	0.000384601	-1.1472	down
evm.TU.Gh_A02G0353	41	21	10	135	103	111	2.33423	1.28847	0.588722	7.05372	6.59938	5.62092	1.56e-05	2.29617	up
evm.TU.Gh_A02G0365	232	139	180	451	390	416	5.61349	3.59679	4.50966	9.80889	10.4096	8.81251	4.15e-05	1.20828	up
evm.TU.Gh_A02G0367	508	72	46	951	502	1239	7.59692	1.08163	0.671151	12.9845	8.47168	16.4672	0.00554441	2.1019	up
evm.TU.Gh_A02G0378	21279	14412	14574	3103	4238	2292	401.637	291.217	284.348	52.9435	88.8033	37.9487	9.44e-11	-2.32827	down
evm.TU.Gh_A02G0400	5754	3261	4507	9217	8285	9634	132.984	82.2681	101.324	194.104	191.884	181.104	6.01e-09	1.0216	up
evm.TU.Gh_A02G0421	101	129	87	27	10	23	1.88945	2.61835	1.3952	0.427152	0.163133	0.303052	1.67e-05	-2.43154	down
evm.TU.Gh_A02G0455	73	10	25	808	296	947	1.9954	0.271363	0.650444	19.4407	8.45648	23.2782	2.62e-06	4.22871	up
evm.TU.Gh_A02G0472	63	52	93	341	256	381	0.698046	0.582501	1.09683	3.48009	3.25835	3.8233	5.67e-11	2.23244	up
evm.TU.Gh_A02G0477	278	321	326	129	127	193	12.5987	15.5778	15.2811	5.22855	6.32644	7.66504	0.00236658	-1.04179	down
evm.TU.Gh_A02G0530	116	86	122	36	48	20	1.33617	1.05362	1.45435	0.372818	0.603652	0.195309	0.00247542	-1.57875	down
evm.TU.Gh_A02G0549	443	112	391	1040	681	1349	8.44844	2.26978	7.7082	17.8499	14.3309	22.5317	0.000131247	1.69402	up
evm.TU.Gh_A02G0558	235	341	161	34	24	10	1.77796	2.7911	1.29984	0.215293	0.180704	0.056784	5.08e-06	-3.4108	down
evm.TU.Gh_A02G0615	367	355	342	943	581	1027	3.55375	3.68166	3.4356	8.23344	6.2254	8.73044	3e-07	1.25037	up
evm.TU.Gh_A02G0653	192	118	144	69	61	59	12.3814	8.15211	9.63043	3.97086	4.33727	3.29959	0.00746832	-1.24201	down
evm.TU.Gh_A02G0659	67	129	100	28	16	13	1.59761	3.29116	2.49883	0.537822	0.393023	0.252723	7.14e-05	-2.37398	down
evm.TU.Gh_A02G0706	115	177	134	23	27	48	0.908438	1.49363	1.16664	0.154911	0.231364	0.332319	1.32e-05	-2.12594	down
evm.TU.Gh_A02G0717	306	275	412	771	661	950	2.90129	2.79693	4.04698	6.59619	6.96343	7.90695	5.27e-09	1.26494	up
evm.TU.Gh_A02G0749	1094	737	1089	2114	1609	2270	19.9841	13.9541	19.9777	34.6244	31.9251	36.6562	3.3e-10	1.04115	up
evm.TU.Gh_A02G0754	517	449	478	1071	997	935	3.8059	3.53847	3.65069	7.10663	8.11572	6.03937	5.94e-08	1.07757	up
evm.TU.Gh_A02G0759	103	176	235	30	9	8	1.94607	4.21081	4.84309	0.472973	0.119526	0.075084	1.31e-05	-3.46921	down
evm.TU.Gh_A02G0775	253	235	227	36	57	77	4.22057	4.19564	3.92336	0.539279	1.04798	1.11417	1.05e-07	-2.05579	down
evm.TU.Gh_A02G0785	415	653	369	45	56	30	12.0049	20.211	11.042	1.16009	1.78337	0.741594	8.23e-08	-3.41212	down
evm.TU.Gh_A02G0790	98	30	25	149	143	177	3.56157	1.16652	0.940456	4.91667	5.77814	5.68401	0.000394038	1.64059	up
evm.TU.Gh_A02G0821	176	80	62	738	455	889	1.59605	0.767892	0.585672	6.09445	4.52687	7.11775	3.76e-11	2.7057	up
evm.TU.Gh_A02G0837	201	170	119	50	52	61	1.81633	1.69441	1.09804	0.434303	0.575016	0.52271	0.000457893	-1.57142	down
evm.TU.Gh_A02G0853	1586	1964	1876	719	693	845	9.24961	12.276	11.3318	3.76209	4.45601	4.32467	3.11e-13	-1.25673	down
evm.TU.Gh_A02G0870	309	253	233	1377	1236	1521	3.44474	2.89715	2.64285	14.1379	15.101	14.1428	1.7e-36	2.3898	up
evm.TU.Gh_A02G0871	161	226	221	54	54	58	1.52416	2.36299	1.88421	0.438671	0.655851	0.597642	6.11e-06	-1.85957	down
evm.TU.Gh_A02G0901	372	461	317	252	165	145	5.54996	7.27667	4.74646	3.29405	2.64039	1.82485	0.00228035	-1.02371	down
evm.TU.Gh_A02G0917	325	297	167	87	119	116	3.73848	3.85898	2.1118	0.997748	1.35033	1.08505	0.00934486	-1.26317	down
evm.TU.Gh_A02G0920	189	115	96	294	218	370	5.63825	3.65225	2.96197	7.8772	7.17231	9.65033	0.000896976	1.13993	up
evm.TU.Gh_A02G0947	149	193	157	15	49	47	1.02008	1.38283	1.18128	0.086109	0.347476	0.276106	1.98e-06	-2.12606	down
evm.TU.Gh_A02G0958	79	143	69	22	14	29	0.533058	1.03892	0.487484	0.133345	0.101803	0.170405	0.0056975	-2.18519	down
evm.TU.Gh_A02G1000	966	930	1005	240	256	439	8.89481	9.16719	9.59022	1.9898	2.6001	3.53958	1.78e-15	-1.6346	down
evm.TU.Gh_A02G1017	300	116	155	529	422	636	2.13301	0.87416	1.1067	3.40621	3.32059	3.97324	3.6e-07	1.48367	up
evm.TU.Gh_A02G1027	227	299	208	72	126	89	1.74553	2.46744	1.65137	0.485847	1.05263	0.57512	0.000476749	-1.30924	down
evm.TU.Gh_A02G1038	85	120	91	25	6	17	2.18973	3.16914	2.37994	0.561936	0.179486	0.401318	6.15e-06	-2.66616	down
evm.TU.Gh_A02G1056	151	225	151	48	30	41	2.72909	4.57069	3.01859	0.684023	0.514786	0.76994	1.49e-06	-2.15376	down
evm.TU.Gh_A02G1074	843	584	535	1818	1427	1909	14.5676	10.8021	9.57713	28.3182	27.2496	28.9235	2.27e-16	1.40055	up
evm.TU.Gh_A02G1079	500	805	552	295	202	222	5.82368	10.0422	6.66603	3.09518	2.59566	2.26224	0.00139223	-1.36752	down
evm.TU.Gh_A02G1106	275	330	198	86	57	62	4.27322	5.49005	3.18153	1.20272	0.973603	0.844356	1.9e-06	-1.96583	down
evm.TU.Gh_A02G1156	161	178	96	59	32	43	2.493	2.5358	1.19516	0.810827	0.471665	0.494498	0.000544624	-1.70512	down
evm.TU.Gh_A02G1159	595	529	509	198	213	276	4.9775	5.06905	4.44498	1.32393	1.78036	1.7027	1.73e-06	-1.23705	down
evm.TU.Gh_A02G1175	170	117	180	11	5	0	1.4837	1.08994	1.63178	0.084411	0.046525	0	1.58e-17	-4.83877	down
evm.TU.Gh_A02G1203	212	146	100	60	38	64	3.74306	2.78949	1.8652	0.94887	0.715813	0.98385	0.00787151	-1.50391	down
evm.TU.Gh_A02G1219	352	498	650	200	117	176	6.35618	8.33605	12.1555	2.8997	2.01089	2.73765	0.000867103	-1.61609	down
evm.TU.Gh_A02G1237	1056	1671	1169	573	567	650	16.5785	26.5902	17.7749	7.70822	9.40214	8.45324	0.00390851	-1.11271	down
evm.TU.Gh_A02G1243	63	110	71	23	15	12	0.761431	1.43369	0.891518	0.242203	0.190503	0.118502	0.000215801	-2.27879	down
evm.TU.Gh_A02G1249	683	853	632	140	271	74	9.92676	14.5603	9.43276	2.21938	6.24665	1.21225	3.02e-08	-2.07797	down
evm.TU.Gh_A02G1262	6004	2621	3631	506	339	553	69.0222	32.2024	43.3284	5.16531	4.27543	5.62443	4.2e-05	-3.13084	down
evm.TU.Gh_A02G1292	249	334	287	146	97	87	7.36458	10.6053	8.80447	3.88294	3.15696	2.25462	6.15e-05	-1.39024	down
evm.TU.Gh_A02G1320	2631	3047	2774	1286	1317	800	42.0789	52.1857	45.9752	18.5235	23.2562	11.2018	3.78e-09	-1.27689	down
evm.TU.Gh_A02G1337	341	470	334	47	35	57	7.10959	10.498	7.21672	0.873906	0.784776	1.03896	6.63e-15	-3.05068	down
evm.TU.Gh_A02G1344	3271	3220	3541	9071	6513	10063	64.9599	68.4728	72.8616	162.25	142.859	175.121	3.15e-16	1.35015	up
evm.TU.Gh_A02G1369	35	24	5	377	254	220	0.644759	0.474815	0.091162	6.36212	5.24333	3.60773	3.87e-12	3.75207	up
evm.TU.Gh_A02G1391	94	37	40	228	156	299	0.672066	0.280801	0.292597	1.47469	1.23641	1.88532	1.26e-06	1.99581	up
evm.TU.Gh_A02G1402	2618	1632	1636	4878	4058	4000	14.595	9.73632	9.55827	24.7901	25.5826	19.5661	3.56e-07	1.15633	up
evm.TU.Gh_A02G1419	1671	1234	1431	4189	3229	4373	9.70392	7.66785	8.59612	21.9025	20.6973	22.2393	1.72e-20	1.44838	up
evm.TU.Gh_A02G1420	57	24	54	534	278	470	0.890273	0.405218	0.879276	7.6216	4.85514	6.53184	1.54e-14	3.24113	up
evm.TU.Gh_A02G1436	704	1004	871	361	250	381	7.56472	11.5452	9.69867	3.49202	2.96448	3.58233	7.29e-07	-1.38625	down
evm.TU.Gh_A02G1442	39	33	21	159	200	237	2.9145	2.61237	1.63392	10.8197	16.6774	15.6989	5.43e-10	2.70024	up
evm.TU.Gh_A02G1450	191	338	329	106	106	131	3.87187	6.95002	7.58115	2.19282	2.46554	2.19068	0.00370752	-1.31698	down
evm.TU.Gh_A02G1453	117	247	188	17	31	22	1.27764	2.8883	2.12578	0.160705	0.371847	0.206641	2.22e-05	-2.9373	down
evm.TU.Gh_A02G1455	468	300	355	935	673	953	7.04957	5.2003	5.36137	12.9929	12.2266	12.831	1.28e-08	1.19298	up
evm.TU.Gh_A02G1466	4887	2309	5898	14058	8101	18368	85.0328	43.0092	106.337	220.303	155.697	280.056	0.00107962	1.61433	up
evm.TU.Gh_A02G1477	4137	2563	2420	16317	13502	15573	46.0223	30.9442	27.7288	162.454	163.615	150.065	1.24e-37	2.3303	up
evm.TU.Gh_A02G1492	2346	3015	2893	1039	994	983	9.77738	13.4473	12.6285	4.24575	5.01018	3.78616	4.33e-12	-1.43634	down
evm.TU.Gh_A02G1499	25	20	22	95	81	80	0.461309	0.429276	0.432819	1.82405	1.98195	1.43611	0.00111388	1.95177	up
evm.TU.Gh_A02G1502	456	244	378	114	28	128	11.5064	6.5904	9.89356	2.59254	0.775648	2.81731	7.85e-05	-2.03998	down
evm.TU.Gh_A02G1506	95	21	102	188	234	201	1.6325	0.405339	1.85219	2.89886	4.39838	3.00496	0.00136478	1.55557	up
evm.TU.Gh_A02G1510	3598	2380	2946	11058	8765	11538	69.9937	49.569	59.3992	193.779	188.374	196.71	5.86e-27	1.82105	up
evm.TU.Gh_A02G1526	405	457	416	193	161	134	6.09343	7.92092	6.40719	2.59183	2.1752	1.88646	2.21e-06	-1.36961	down
evm.TU.Gh_A02G1527	468	485	538	155	180	192	4.59847	5.12815	5.47697	1.34595	1.93729	1.63516	4.57e-08	-1.48036	down
evm.TU.Gh_A02G1532	1494	883	1266	2895	2196	3112	12.1941	7.72052	10.7095	21.2554	19.8349	22.2836	2.54e-13	1.17613	up
evm.TU.Gh_A02G1538	623	401	493	1004	976	1045	4.65336	3.09564	3.61291	6.76182	7.80659	6.59536	3.09e-07	1.01629	up
evm.TU.Gh_A02G1564	99	158	133	22	27	39	1.06077	1.82777	1.48847	0.208955	0.313133	0.363242	2.14e-05	-2.14403	down
evm.TU.Gh_A02G1569	292	148	359	1084	1125	944	4.73276	2.56258	6.03423	15.8326	20.6356	13.4183	1.96e-09	2.01218	up
evm.TU.Gh_A02G1572	54	139	58	7	11	4	1.83159	5.09225	2.03005	0.207232	0.408156	0.107662	0.0065304	-3.4534	down
evm.TU.Gh_A02G1616	1896	2221	1862	897	1016	963	22.5224	28.1639	22.3502	9.54997	13.2215	9.99995	5.75e-09	-1.0327	down
evm.TU.Gh_A02G1637	77	5	19	198	158	249	4.29353	0.271053	1.079	10.0689	9.85405	12.2936	1.66e-09	2.60216	up
evm.TU.Gh_A02G1693	306	317	248	124	118	94	2.94298	3.27186	2.47024	1.06996	1.26907	0.787493	8.06e-05	-1.34835	down
evm.TU.Gh_A02G1726	251	440	217	29	28	34	7.44458	13.956	6.65923	0.877835	0.899923	0.866162	4.19e-05	-3.31346	down
evm.TU.Gh_A02G1739	7446	10484	7085	3877	4040	4108	72.5362	108.489	71.4888	34.0035	43.1214	34.8	0.00203628	-1.04036	down
evm.TU.Gh_A02G1741	870	1036	903	421	362	467	14.093	17.3066	13.2154	5.36415	6.34615	5.77015	1.04e-08	-1.16362	down
evm.TU.Gh_A02G1751	702	340	389	1396	914	1767	10.7403	5.57279	6.17204	19.2562	15.4573	23.7138	7.53e-05	1.50478	up
evm.TU.Gh_A02G1755	204	156	100	420	321	464	5.98664	4.87707	3.03292	11.101	10.4048	11.9296	3.08e-06	1.39259	up
evm.TU.Gh_A02G1792	468	144	231	871	666	967	4.64883	1.65409	2.50427	8.5391	7.9024	8.85966	1.58e-07	1.58196	up
evm.TU.Gh_A02G1800	283	405	272	78	34	34	6.54122	10.0179	6.51271	1.60666	0.851353	0.669513	1.54e-09	-2.72487	down
evm.TU.Gh_A02G1802	1034	1133	980	90	58	59	7.2071	10.5339	8.71363	0.698141	0.573668	0.341624	2.81e-63	-3.92033	down
evm.TU.Gh_A03G0002	3175	1504	1504	6964	6109	7749	41.3567	21.0817	20.4685	81.2763	87.7195	88.4762	1.25e-19	1.76765	up
evm.TU.Gh_A03G0052	35	59	22	139	166	115	0.371964	0.662719	0.214885	1.35435	2.06569	1.07906	0.000388598	1.88863	up
evm.TU.Gh_A03G0080	151	139	92	40	29	63	1.27713	1.39074	1.47943	0.545939	0.265755	0.474569	0.00249389	-1.54808	down
evm.TU.Gh_A03G0120	291	197	246	82	123	113	3.31749	2.32541	2.79176	0.772868	1.49216	1.11741	0.00143454	-1.17001	down
evm.TU.Gh_A03G0139	26	6	8	255	103	335	0.371555	0.036064	0.052564	2.54124	1.55943	2.10269	8.18e-06	4.0943	up
evm.TU.Gh_A03G0162	2469	2580	2241	851	740	851	30.3904	26.6788	22.713	8.76809	8.33047	7.63533	2.19e-22	-1.56746	down
evm.TU.Gh_A03G0168	17	9	15	124	88	138	0.541846	0.279995	0.474134	4.81097	3.88102	5.08436	2.39e-08	3.09456	up
evm.TU.Gh_A03G0171	11	5	19	174	173	141	0.116986	0.061529	0.217751	1.81944	2.21954	1.42944	7.01e-14	3.83221	up
evm.TU.Gh_A03G0183	167	148	193	76	43	91	2.45449	2.34005	2.94263	0.998341	0.700711	1.16508	0.00458694	-1.29252	down
evm.TU.Gh_A03G0210	1952	1203	1618	3892	3149	4543	18.9285	12.4768	16.1444	33.8027	33.5952	38.4731	1.11e-15	1.28466	up
evm.TU.Gh_A03G0230	71	51	99	5	10	7	1.37834	1.0535	1.99328	0.071132	0.214451	0.103805	1.08e-06	-3.27429	down
evm.TU.Gh_A03G0233	136	120	118	36	25	68	1.9383	1.47656	1.66852	0.570778	0.452935	0.82399	0.00270176	-1.55963	down
evm.TU.Gh_A03G0247	216	239	242	3183	1543	3512	5.65509	6.06351	5.20481	63.17	35.6652	68.131	2.69e-10	3.53846	up
evm.TU.Gh_A03G0248	2036	936	949	5930	4181	5351	34.8786	16.8358	17.051	93.2067	80.2924	81.7051	4.64e-20	1.99037	up
evm.TU.Gh_A03G0267	65	73	32	378	175	319	1.70336	2.04253	0.848247	8.94069	5.05824	7.35053	1.42e-06	2.34036	up
evm.TU.Gh_A03G0308	117	154	101	26	27	26	1.99833	2.86117	1.77342	0.386735	0.508174	0.379921	1.54e-05	-2.21628	down
evm.TU.Gh_A03G0322	248	269	182	91	102	137	3.4131	3.66495	2.44579	0.987239	1.44856	1.80403	0.00554256	-1.07334	down
evm.TU.Gh_A03G0327	146	206	170	70	53	64	2.33137	3.51855	2.7136	0.944473	0.87518	0.83588	0.000768378	-1.47878	down
evm.TU.Gh_A03G0329	70	53	107	193	157	203	1.02385	0.832954	1.62986	2.5552	2.5442	2.61458	0.00287384	1.27217	up
evm.TU.Gh_A03G0330	18	15	20	99	212	123	0.644439	0.565816	0.732949	3.2195	8.51493	3.90184	0.00475938	3.09715	up
evm.TU.Gh_A03G0351	106	63	50	155	139	254	1.99329	1.2603	0.973896	2.63204	2.88855	4.21307	0.00339334	1.32302	up
evm.TU.Gh_A03G0355	96	125	58	44	15	21	1.9836	2.77887	1.24108	0.8097	0.33821	0.375024	0.00784748	-1.82239	down
evm.TU.Gh_A03G0389	682	446	444	1533	1245	1848	24.5443	17.1784	16.5488	49.6793	49.4971	58.2842	6.94e-18	1.56174	up
evm.TU.Gh_A03G0413	147	123	137	39	36	13	2.88853	2.35555	2.84618	1.07805	0.747764	0.417964	8.96e-06	-2.16184	down
evm.TU.Gh_A03G0421	159	57	71	399	208	345	7.3407	2.82876	3.41702	16.778	10.652	14.0414	6.86e-05	1.72838	up
evm.TU.Gh_A03G0424	69	52	5	590	482	455	0.773207	0.621917	0.054922	5.96906	5.98682	4.48275	3.74e-31	3.62058	up
evm.TU.Gh_A03G0436	83	118	79	14	10	33	2.11124	3.14453	1.79698	0.220651	0.215649	0.643913	8.63e-05	-2.33219	down
evm.TU.Gh_A03G0437	394	133	109	953	596	919	17.1308	6.24296	4.88941	37.2025	28.4992	34.8126	7.07e-08	1.96269	up
evm.TU.Gh_A03G0439	250	144	158	862	587	895	3.0354	1.86091	1.98267	9.42993	7.87611	9.52097	1.06e-19	2.08759	up
evm.TU.Gh_A03G0465	141	56	21	504	368	331	1.86576	0.791815	0.276341	6.01713	5.38598	3.83951	2.09e-08	2.49125	up
evm.TU.Gh_A03G0490	388	699	450	166	174	151	4.02666	7.7608	4.83121	1.54544	1.99188	1.37081	0.00255987	-1.62631	down
evm.TU.Gh_A03G0494	286	347	292	164	154	133	1.34295	1.72553	1.38356	0.688223	0.809623	0.514934	0.00247927	-1.01533	down
evm.TU.Gh_A03G0502	112	81	120	7	27	15	2.96976	2.29169	3.31252	0.14474	0.778416	0.328677	2.46e-06	-2.59513	down
evm.TU.Gh_A03G0524	96	130	115	446	265	509	2.454	3.55607	3.0567	10.3119	7.50177	11.4489	4.98e-08	1.82102	up
evm.TU.Gh_A03G0570	37	7	28	194	113	223	0.351388	0.070146	0.282478	1.70255	1.20926	1.89843	4.89e-10	2.87606	up
evm.TU.Gh_A03G0591	2143	2784	2171	637	511	656	26.6551	37.0714	27.9845	7.12973	7.01501	7.14248	1.83e-14	-1.97393	down
evm.TU.Gh_A03G0632	642	701	516	299	240	256	6.6848	7.77043	5.50094	2.68109	2.64523	2.35227	5.93e-07	-1.21484	down
evm.TU.Gh_A03G0639	1304	937	1326	3469	2030	3625	16.0026	12.3171	16.8724	38.363	27.533	39.0031	2e-06	1.34503	up
evm.TU.Gh_A03G0715	185	153	108	55	46	64	5.44958	4.83045	3.30343	1.45863	1.47269	1.64892	0.00246711	-1.42916	down
evm.TU.Gh_A03G0786	3913	3956	4313	1133	1140	1147	32.8436	35.7103	37.9031	8.72801	10.4664	8.36524	1.73e-31	-1.81356	down
evm.TU.Gh_A03G0797	95	94	172	604	681	638	1.97937	2.80236	4.93855	14.9787	17.9313	15.3419	4.37e-16	2.43769	up
evm.TU.Gh_A03G0803	21587	16681	13671	5121	5455	3414	187.201	154.933	122.678	40.363	52.9705	26.6335	7.39e-08	-1.85171	down
evm.TU.Gh_A03G0838	597	952	859	133	48	101	5.28427	9.02998	7.87904	1.05704	0.461251	0.777111	6.45e-12	-3.12445	down
evm.TU.Gh_A03G0883	143	219	188	75	37	57	1.21826	2.00938	1.82957	0.673394	0.340725	0.420483	7.89e-05	-1.71831	down
evm.TU.Gh_A03G0885	666	1294	793	184	176	115	15.3845	32.0368	19.0049	3.8207	4.47951	2.32011	0.000207699	-2.50921	down
evm.TU.Gh_A03G0944	36	24	0	118	175	123	0.599159	0.397171	0	1.81315	3.24591	1.77858	4.62e-05	2.84507	up
evm.TU.Gh_A03G0957	1909	2051	2243	1005	1028	983	9.54945	10.3795	11.0035	4.36843	5.51467	4.35356	4.6e-10	-1.01949	down
evm.TU.Gh_A03G0958	91	89	95	0	0	0	0.826206	0.848064	0.878827	0	0	0	7.83e-18	#NAME?	down
evm.TU.Gh_A03G0977	256	119	111	424	280	492	2.45993	1.22988	1.12779	3.68042	3.00297	4.31294	0.000509895	1.29806	up
evm.TU.Gh_A03G0993	113	95	135	43	41	6	2.50104	2.98023	2.59466	0.682552	0.793901	0.18194	0.000267146	-1.86818	down
evm.TU.Gh_A03G1023	278	374	323	203	135	146	3.44493	4.95983	4.13566	2.26912	1.84072	1.58158	0.00257462	-1.00749	down
evm.TU.Gh_A03G1027	414	576	479	193	137	92	9.59907	14.2988	11.5155	4.01902	3.49369	1.85732	1.8e-08	-1.78175	down
evm.TU.Gh_A03G1035	124	192	186	58	50	40	1.1723	2.02298	2.0201	0.528846	0.526566	0.348096	8.5e-05	-1.74357	down
evm.TU.Gh_A03G1045	262	281	322	153	133	93	4.33832	4.96725	5.62684	2.71064	2.67073	1.3433	0.000679297	-1.16423	down
evm.TU.Gh_A03G1058	290	131	183	953	576	1304	11.9938	5.81134	7.81955	35.5448	26.3405	47.3096	1.24e-05	2.21748	up
evm.TU.Gh_A03G1061	1174	477	629	3104	2256	3278	30.2121	12.7458	16.4884	70.0508	62.7638	74.5657	1.16e-18	1.92953	up
evm.TU.Gh_A03G1064	100	117	83	45	24	40	0.954334	1.19516	0.821911	0.383153	0.24956	0.330076	0.00968125	-1.47448	down
evm.TU.Gh_A03G1081	116	13	59	467	248	476	3.14507	0.412511	1.90766	12.2048	7.86341	12.0165	8.46e-09	2.66325	up
evm.TU.Gh_A03G1108	306	353	300	102	70	130	2.45262	3.0303	2.4951	0.736601	0.614541	0.908855	7.58e-07	-1.67984	down
evm.TU.Gh_A03G1122	1340	1580	1203	455	440	470	11.3178	14.2394	10.3546	3.48055	4.0664	3.47397	2.31e-13	-1.58028	down
evm.TU.Gh_A03G1134	442	366	568	1341	1352	1337	6.07833	5.3895	8.10474	16.6341	20.5721	16.1424	1.27e-15	1.57161	up
evm.TU.Gh_A03G1137	463	716	529	153	141	155	2.42055	4.26885	3.01046	0.919369	0.645567	0.564046	7.57e-07	-1.91806	down
evm.TU.Gh_A03G1142	167	216	287	54	57	57	2.9894	4.23001	5.46868	0.884805	1.13028	0.92071	8.11e-06	-1.97758	down
evm.TU.Gh_A03G1147	4013	1625	2898	367	133	591	54.4348	22.7679	39.9688	4.37705	2.01343	7.01641	0.000102641	-3.00533	down
evm.TU.Gh_A03G1196	185	279	192	66	60	41	1.51053	2.48956	1.69394	0.45221	0.499156	0.273586	3.69e-06	-1.94863	down
evm.TU.Gh_A03G1200	56	143	68	9	6	8	0.460516	1.26615	0.681996	0.062828	0.046169	0.058191	0.00265769	-3.5472	down
evm.TU.Gh_A03G1211	4680	3733	3653	8839	10452	9690	47.2043	40.3098	38.1776	80.2941	116.449	85.6406	2.19e-06	1.29333	up
evm.TU.Gh_A03G1219	386	572	429	93	123	116	5.69918	9.00167	6.47151	1.08534	1.71432	1.4536	3.09e-08	-2.03788	down
evm.TU.Gh_A03G1229	15	0	5	63	106	98	0.15465	0	0.056776	0.753512	1.41704	1.29701	1.29e-07	3.79717	up
evm.TU.Gh_A03G1237	5599	8499	6352	2023	1894	1973	63.9217	103.74	75.0234	20.7965	23.8675	19.744	8.82e-07	-1.78374	down
evm.TU.Gh_A03G1245	190	303	154	59	48	63	1.21583	2.07546	1.02236	0.336269	0.333501	0.414485	0.00229176	-1.92865	down
evm.TU.Gh_A03G1252	801	321	283	2747	2632	2322	67.7746	29.0851	24.835	209.514	246.216	172.32	3.99e-15	2.48821	up
evm.TU.Gh_A03G1258	244	231	270	50	70	66	3.02387	3.07149	3.42581	0.535899	0.942915	0.705025	1.51e-07	-1.97142	down
evm.TU.Gh_A03G1273	117	150	113	46	35	58	2.69851	3.70484	2.68795	0.945597	0.883225	1.16916	0.00428899	-1.45891	down
evm.TU.Gh_A03G1281	258	152	192	537	462	581	2.19635	1.44336	1.70833	4.16516	4.28581	4.25988	1.15e-07	1.40468	up
evm.TU.Gh_A03G1284	2572	1411	1576	4047	2968	4268	49.263	28.2997	31.6567	70.7716	63.1171	71.1783	5.29e-06	1.02669	up
evm.TU.Gh_A03G1300	157	100	109	428	228	387	2.82338	1.90878	2.01564	6.93051	4.52683	6.09461	7.06e-06	1.50272	up
evm.TU.Gh_A03G1309	39	58	69	221	162	174	1.40124	2.25632	2.60909	7.29595	6.5411	5.56524	3.73e-05	1.75136	up
evm.TU.Gh_A03G1321	337	447	499	215	149	113	4.6087	6.70355	7.3757	2.76426	2.59604	1.24186	2.97e-05	-1.4132	down
evm.TU.Gh_A03G1323	291	214	274	579	462	568	3.41739	2.82264	3.34205	6.13192	6.17428	6.12477	5.04e-05	1.05566	up
evm.TU.Gh_A03G1338	438	211	287	833	743	745	11.0234	5.79991	7.73217	18.8999	24.5518	16.4943	1.2e-08	1.33391	up
evm.TU.Gh_A03G1341	31	23	25	129	168	168	0.900034	0.688134	0.748547	3.36879	5.37445	4.27668	6.81e-08	2.58634	up
evm.TU.Gh_A03G1351	818	934	1103	375	349	357	7.32929	8.98663	10.3406	3.02122	3.46591	2.81071	3.62e-10	-1.38591	down
evm.TU.Gh_A03G1353	88	85	137	488	281	316	1.21441	1.24907	1.96669	6.1171	4.32793	3.83006	1.11e-05	1.80796	up
evm.TU.Gh_A03G1394	196	79	134	700	523	642	6.04946	1.43532	2.53458	10.8439	16.8942	9.48221	1.28e-17	2.20247	up
evm.TU.Gh_A03G1399	213	250	339	88	68	117	13.105	15.4098	22.0186	4.82405	4.48036	6.57572	4.62e-05	-1.56321	down
evm.TU.Gh_A03G1407	126	41	202	292	250	411	8.28584	2.87839	13.8539	17.3939	18.208	23.8024	0.00317138	1.37162	up
evm.TU.Gh_A03G1416	1141	1289	946	378	307	494	17.4299	21.6002	15.559	5.04317	4.79647	6.74622	2.48e-10	-1.52209	down
evm.TU.Gh_A03G1431	149	142	167	59	40	45	6.29531	6.51171	7.48512	2.2664	1.81924	1.66363	0.000351893	-1.66379	down
evm.TU.Gh_A03G1454	77	7	20	233	183	353	1.4452	0.130522	0.384473	3.93466	3.78392	5.81579	4e-08	2.89675	up
evm.TU.Gh_A03G1495	1377	999	836	9576	3777	4888	11.4748	10.3303	8.22712	113.095	45.0049	39.4636	0.00246636	2.49705	up
evm.TU.Gh_A03G1496	3839	3750	2250	17630	12494	19865	25.7008	29.0498	16.2131	127.745	104.764	129.409	5.39e-28	2.34045	up
evm.TU.Gh_A03G1497	19788	5303	7647	35447	20583	36949	195.155	55.9774	78.0813	314.978	224.264	319.424	0.00148563	1.50668	up
evm.TU.Gh_A03G1527	899	934	1004	1818	1709	2236	15.0044	16.6892	17.3729	27.4024	31.6663	32.9676	7.46e-10	1.02959	up
evm.TU.Gh_A03G1549	15	21	0	389	335	303	0.360468	0.525999	0	8.50337	8.98621	6.44226	1.02e-32	4.84968	up
evm.TU.Gh_A03G1574	6780	3542	4893	15062	9453	15588	72.3161	40.4398	54.0763	144.689	111.36	145.681	1.79e-07	1.39578	up
evm.TU.Gh_A03G1592	302	291	291	34	65	32	5.39563	5.567	5.36506	0.515386	1.24955	0.457658	1.08e-13	-2.68875	down
evm.TU.Gh_A03G1593	230	278	202	142	96	99	3.5471	4.58321	3.22704	1.96215	1.63527	1.31785	0.00555254	-1.06913	down
evm.TU.Gh_A03G1596	834	619	843	1650	1243	2002	53.2034	42.8658	54.6991	93.4502	86.8744	110.123	3.3e-08	1.09018	up
evm.TU.Gh_A03G1613	333	265	251	570	481	680	8.92817	7.66262	7.02109	13.879	14.2981	16.1249	3.75e-05	1.03276	up
evm.TU.Gh_A03G1631	40	41	47	134	166	155	0.424497	0.464357	0.52022	1.29736	1.97845	1.46466	7.45e-05	1.85688	up
evm.TU.Gh_A03G1638	15	11	15	118	143	142	0.227848	0.182042	0.247486	1.70079	2.52836	1.99208	4.36e-10	3.32436	up
evm.TU.Gh_A03G1639	50	59	117	271	135	304	1.19623	1.52892	2.93915	5.92647	3.6054	6.45726	0.00143906	1.62658	up
evm.TU.Gh_A03G1705	195	283	162	11	4	14	7.66128	11.9502	6.58258	0.379984	0.131598	0.48255	1.01e-11	-4.50696	down
evm.TU.Gh_A03G1709	481	346	482	157	134	183	2.94398	2.39521	2.72525	0.838918	1.03447	0.96754	4.99e-07	-1.45862	down
evm.TU.Gh_A03G1766	34	32	20	182	141	188	1.7748	1.78008	1.07851	8.55789	8.1359	8.5915	2.02e-08	2.57484	up
evm.TU.Gh_A03G1802	177	163	151	12	12	45	9.16126	9.01744	8.09665	0.532888	0.64506	2.01336	3.24e-09	-2.8654	down
evm.TU.Gh_A03G1804	68	173	161	24	24	29	0.737984	2.12332	1.88698	0.228416	0.280819	0.276315	0.00317335	-2.38036	down
evm.TU.Gh_A03G1808	134	162	213	365	344	369	5.35957	6.93313	8.8232	13.1414	15.1951	12.9301	0.000514694	1.09582	up
evm.TU.Gh_A03G1815	661	1764	606	59	54	30	13.0712	37.5413	12.3791	1.06396	1.20581	0.53358	0.00397975	-4.38058	down
evm.TU.Gh_A03G1831	539	549	522	202	251	262	5.69814	6.32052	5.25043	1.73608	2.83583	2.47925	7.93e-06	-1.1482	down
evm.TU.Gh_A03G1843	559	452	460	235	180	232	11.2715	9.78394	9.69573	4.31155	4.02091	4.06067	1.57e-05	-1.17898	down
evm.TU.Gh_A03G1849	65	85	56	0	0	9	1.25871	1.28698	0.83478	0	0	0.102038	5.02e-09	-4.6167	down
evm.TU.Gh_A03G1861	51	28	71	601	567	964	0.523718	0.278941	0.84857	7.51649	8.5416	12.322	7.46e-17	3.83021	up
evm.TU.Gh_A03G1881	145	171	181	33	31	44	2.95551	3.71791	3.80986	0.59062	0.676781	0.784985	1.56e-06	-2.19958	down
evm.TU.Gh_A03G1891	78	85	134	286	145	335	1.00559	1.16973	1.78291	3.32155	2.06368	3.78777	0.00492119	1.34222	up
evm.TU.Gh_A03G1900	60	100	93	8	11	5	2.7641	4.88482	4.3983	0.317512	0.512355	0.175589	1.59e-07	-3.34626	down
evm.TU.Gh_A03G1922	111	98	122	364	250	296	1.34031	1.26774	1.52109	3.9568	3.33623	3.13256	1.56e-05	1.46395	up
evm.TU.Gh_A03G1935	126	85	84	208	213	265	0.709887	0.618803	0.503051	1.19576	1.40522	1.35742	0.00153233	1.23336	up
evm.TU.Gh_A03G1939	135	172	149	25	30	16	0.783563	1.05674	0.883408	0.129982	0.185643	0.07644	3.53e-08	-2.63881	down
evm.TU.Gh_A03G1944	868	899	754	451	373	358	14.6891	16.281	13.0121	6.8657	6.96586	5.24836	2.97e-07	-1.07728	down
evm.TU.Gh_A03G1945	325	419	386	123	173	256	1.6364	2.1563	1.95877	0.531795	0.918731	1.17932	0.000917484	-1.02661	down
evm.TU.Gh_A03G1960	684	503	546	249	211	201	9.49146	7.45268	7.79018	3.09604	3.11062	2.41796	4.92e-08	-1.37068	down
evm.TU.Gh_A03G1968	656	708	606	281	309	220	9.46823	9.9382	8.6801	3.13426	4.41158	3.01919	7.68e-08	-1.24853	down
evm.TU.Gh_A03G1970	276	182	186	447	424	572	9.60956	6.77339	6.72042	14.045	16.3304	17.4942	1.89e-05	1.17515	up
evm.TU.Gh_A03G1983	134	67	93	203	258	216	1.7516	0.693019	1.20819	2.01767	3.40329	2.19599	0.0028097	1.24293	up
evm.TU.Gh_A03G1989	780	324	392	2274	1427	2571	31.6171	14.0527	16.442	83.0674	63.907	91.3459	1.18e-09	2.06547	up
evm.TU.Gh_A03G1990	205	78	154	326	250	360	7.30633	2.98407	5.69263	10.4725	9.85236	11.2698	0.00100894	1.10734	up
evm.TU.Gh_A03G2006	2171	511	401	5705	3503	5281	23.2829	5.85918	4.4498	55.1069	41.4953	49.6267	2.72e-08	2.24346	up
evm.TU.Gh_A03G2025	1198	488	915	4456	3042	7733	11.095	5.06803	8.8976	39.612	31.5408	62.4401	0.000325125	2.53503	up
evm.TU.Gh_A03G2049	263	212	217	56	63	99	3.10565	2.87086	2.66386	1.00864	1.06441	1.01907	1.85e-05	-1.66086	down
evm.TU.Gh_A03G2052	172	99	121	369	314	369	5.56764	3.41723	4.06628	10.798	11.2794	10.5065	6.6e-06	1.43939	up
evm.TU.Gh_A03G2076	134	69	179	409	278	554	1.46642	0.80342	2.00081	4.06071	3.34832	5.32662	5.62e-05	1.69019	up
evm.TU.Gh_A03G2111	131	143	138	55	14	11	1.5621	1.82578	1.70365	0.582927	0.183967	0.105346	2.25e-06	-2.38213	down
evm.TU.Gh_A03G2136	203	71	78	392	392	443	4.07997	1.25394	1.35596	7.08229	8.24636	7.62787	1.95e-09	1.82811	up
evm.TU.Gh_A03G2147	7	3	0	1508	178	646	0.097727	0.051735	0	21.9601	3.17955	9.15162	0.000886858	7.8301	up
evm.TU.Gh_A03G2154	569	1065	542	59	66	120	12.5892	25.25	12.4203	1.16925	1.60554	2.31341	0.000122448	-3.16059	down
evm.TU.Gh_A03G2157	1346	1798	1323	736	625	540	31.767	45.4394	32.3427	15.6385	16.2758	11.1574	2.45e-05	-1.21554	down
evm.TU.Gh_A03G2158	216	204	235	40	39	36	1.48667	1.54499	1.58494	0.216867	0.272869	0.186217	1.46e-09	-2.48778	down
evm.TU.Gh_A04G0005	453	296	288	738	597	804	2.14862	1.50158	1.42384	3.15737	3.13203	3.34449	3.66e-06	1.05268	up
evm.TU.Gh_A04G0021	363	228	294	10	136	12	3.80607	2.71184	2.93849	0.101744	2.09351	0.171865	4.28e-05	-2.31896	down
evm.TU.Gh_A04G0022	315	197	290	690	514	768	12.8332	8.60291	12.2644	25.366	23.1714	27.4725	3.86e-08	1.30013	up
evm.TU.Gh_A04G0109	1378	1137	1246	3034	2557	3092	14.7142	12.6622	13.5427	28.2803	29.4503	28.0565	1.9e-14	1.21719	up
evm.TU.Gh_A04G0163	468	281	317	107	97	112	4.46762	2.98127	3.20866	0.966666	1.34224	0.995061	7.6e-06	-1.73715	down
evm.TU.Gh_A04G0207	89	36	44	184	143	276	0.570128	0.246322	0.509025	1.20173	1.03683	1.5468	4.85e-05	1.83401	up
evm.TU.Gh_A04G0218	76	140	89	16	27	22	1.32904	2.63079	1.94267	0.241467	0.51411	0.333657	0.00034913	-2.1954	down
evm.TU.Gh_A04G0239	442	348	458	993	601	947	12.2847	11.0906	13.3137	24.8313	18.1989	22.8011	3.63e-06	1.01975	up
evm.TU.Gh_A04G0240	1535	1503	1188	478	273	636	22.0654	23.1403	17.68	6.18525	4.32071	8.00121	1.31e-11	-1.62891	down
evm.TU.Gh_A04G0263	187	234	87	21	4	22	16.7981	22.5334	8.06593	1.67493	0.352244	1.72267	0.000192817	-3.48963	down
evm.TU.Gh_A04G0273	37	21	44	649	921	954	1.29022	0.787912	1.59339	20.7706	36.1313	29.7153	5.11e-19	4.65963	up
evm.TU.Gh_A04G0283	324	112	158	1008	623	1140	1.7686	0.651637	0.891808	4.9692	3.76243	5.46541	8.99e-10	2.2203	up
evm.TU.Gh_A04G0355	31	31	24	81	92	81	1.69714	1.80301	1.3779	4.03076	5.62803	3.94715	0.00849881	1.59028	up
evm.TU.Gh_A04G0383	129	208	180	102	71	54	1.9756	3.3955	2.85579	1.40149	1.19618	0.717512	0.00779666	-1.17496	down
evm.TU.Gh_A04G0399	9	8	7	142	110	262	0.077458	0.07851	0.057468	1.17568	1.13502	2.15025	9.89e-08	4.40296	up
evm.TU.Gh_A04G0412	1056	1603	960	2536	1881	2952	17.1488	27.8256	16.1702	36.9966	33.6697	41.8667	4.24e-05	1.01763	up
evm.TU.Gh_A04G0449	464	642	555	196	97	119	10.7169	15.8777	13.2936	4.07559	2.46318	2.40078	3.68e-11	-2.02006	down
evm.TU.Gh_A04G0526	441	437	512	990	646	1187	6.60942	7.10656	8.25302	13.4753	10.859	15.6032	0.000105554	1.01013	up
evm.TU.Gh_A04G0537	1487	1763	1935	480	606	559	13.5403	17.1784	18.1878	3.9171	6.09113	4.43167	2.6e-13	-1.62953	down
evm.TU.Gh_A04G0538	277	320	289	108	164	156	9.29426	9.83142	8.23685	2.38691	4.63027	4.02839	0.00263328	-1.01952	down
evm.TU.Gh_A04G0606	1351	427	889	2598	2053	1683	17.8284	5.80711	11.5663	30.7052	28.2793	18.5171	0.00602263	1.27766	up
evm.TU.Gh_A04G0620	803	889	783	1871	2074	1972	6.40144	7.59102	6.4707	13.4415	18.2699	13.7797	8.49e-09	1.28046	up
evm.TU.Gh_A04G0624	128	173	129	56	54	43	1.97121	4.02374	2.53139	0.793229	1.04301	0.695628	0.00188692	-1.46736	down
evm.TU.Gh_A04G0629	229	141	142	93	27	73	4.60047	3.0233	2.95809	1.68313	0.590375	1.2771	0.00485324	-1.43703	down
evm.TU.Gh_A04G0649	556	356	372	1597	849	1997	4.89211	3.35623	3.41563	12.7248	8.39862	15.481	0.000280782	1.77248	up
evm.TU.Gh_A04G0664	206	289	168	44	47	49	4.11981	5.85894	3.35071	0.671856	0.97487	0.848652	5.63e-06	-2.22752	down
evm.TU.Gh_A04G0674	342	692	336	87	105	103	6.75308	14.6555	6.88423	1.5504	2.28036	1.78394	0.00837576	-2.19777	down
evm.TU.Gh_A04G0677	121	154	122	28	41	24	0.745039	0.967716	0.720831	0.136217	0.24579	0.114504	2.82e-05	-2.04577	down
evm.TU.Gh_A04G0722	440	331	375	154	82	114	2.54903	2.05103	2.25222	0.800779	0.514978	0.576051	4.19e-08	-1.71538	down
evm.TU.Gh_A04G0725	22	4	12	178	65	232	1.09759	0.177924	0.631075	8.3215	3.69604	10.642	0.000181832	3.61854	up
evm.TU.Gh_A04G0735	215	346	209	77	99	111	1.60515	2.98951	1.6985	0.417083	0.75417	0.603389	0.00478501	-1.40798	down
evm.TU.Gh_A04G0742	57	71	68	27	15	16	1.42272	1.68616	1.7451	0.607155	0.367572	0.352052	0.00914958	-1.75768	down
evm.TU.Gh_A04G0745	99	82	103	24	15	42	1.46121	0.91757	1.0635	0.228615	0.140253	0.361001	0.00166908	-1.83565	down
evm.TU.Gh_A04G0768	107	53	48	313	140	324	1.44712	0.765928	0.668692	3.81935	2.08502	3.84257	0.000551471	1.88451	up
evm.TU.Gh_A04G0778	104	182	126	23	25	47	1.81344	3.4153	2.28138	0.348256	0.466872	0.720074	9.18e-05	-2.12739	down
evm.TU.Gh_A04G0779	211	284	264	124	81	134	5.03655	7.25641	6.46211	2.47733	2.07567	2.76935	0.00189093	-1.17406	down
evm.TU.Gh_A04G0812	1967	1651	2033	5264	4318	3031	16.7325	15.5702	18.3399	37.3497	38.2984	22.7825	0.00621292	1.18491	up
evm.TU.Gh_A04G0829	96	26	38	505	437	304	1.69108	0.484219	0.670684	8.00252	8.46824	4.70497	2.86e-08	3.00201	up
evm.TU.Gh_A04G0830	67	59	48	142	83	198	1.6219	1.5378	1.19559	3.12757	2.22175	4.25157	0.00891536	1.26066	up
evm.TU.Gh_A04G0836	1518	2743	1895	231	391	352	14.4958	28.0472	18.7545	1.98151	4.12302	2.94298	4.05e-06	-2.62932	down
evm.TU.Gh_A04G0869	164	20	81	472	278	468	2.873	0.373634	1.4613	7.48138	5.392	7.22079	4.81e-08	2.20626	up
evm.TU.Gh_A04G0876	56	110	84	23	13	15	1.36911	2.76446	1.79292	0.530515	0.291518	0.251012	0.000179188	-2.30025	down
evm.TU.Gh_A04G0891	174	89	103	44	8	7	6.52639	3.58266	3.98715	1.48976	0.329012	0.209869	0.000217751	-2.65263	down
evm.TU.Gh_A04G0895	24339	3396	3549	57239	35679	51250	876.157	130.878	132.365	1855.76	1418.62	1616.54	1.67e-06	2.22112	up
evm.TU.Gh_A04G0901	940	1110	978	517	417	427	17.3515	21.9333	18.7001	8.58361	8.48623	6.89758	5.75e-09	-1.1425	down
evm.TU.Gh_A04G0970	91	74	51	204	180	233	1.5356	1.32888	0.888707	3.11589	3.37212	3.45457	0.000172203	1.52376	up
evm.TU.Gh_A04G0973	147	79	53	591	314	740	2.16844	1.2338	0.806078	7.85881	5.11698	9.56768	3.7e-06	2.54442	up
evm.TU.Gh_A04G0974	411	285	314	827	541	847	6.22828	4.50284	4.87379	11.3712	8.8555	11.3351	3.69e-07	1.13045	up
evm.TU.Gh_A04G0982	17	17	9	111	73	160	0.431756	0.477506	0.231023	2.68591	2.14397	2.54302	6.83e-08	2.98253	up
evm.TU.Gh_A04G0983	121	116	22	682	572	582	2.22067	2.00692	0.415201	11.0557	12.0552	8.92056	1.14e-25	2.84144	up
evm.TU.Gh_A04G0984	86	72	27	438	367	336	1.33689	1.19199	0.428494	6.13891	6.33055	4.57712	8.62e-16	2.6455	up
evm.TU.Gh_A04G1029	58	19	45	321	115	349	0.738341	0.255136	0.588844	3.69247	1.61904	3.90626	0.000590079	2.65982	up
evm.TU.Gh_A04G1032	1321	977	1045	2606	2956	2704	30.5477	24.1953	25.0468	54.2887	75.5012	54.8	3.33e-07	1.33535	up
evm.TU.Gh_A04G1062	135	186	102	62	62	46	1.66029	2.50975	1.27069	0.633803	0.78237	0.460978	0.00841844	-1.28839	down
evm.TU.Gh_A04G1079	555	849	879	235	194	371	24.9492	40.8985	40.9418	9.52107	9.63335	14.594	0.000133447	-1.52671	down
evm.TU.Gh_A04G1100	7646	3828	7037	13005	9867	14593	197.415	105.457	187.471	294.989	270.487	316.835	1.18e-05	1.02175	up
evm.TU.Gh_A04G1142	165	91	178	63	20	19	5.8781	3.13416	6.26365	2.00566	0.723841	0.571382	0.000469625	-2.09696	down
evm.TU.Gh_A04G1155	264	343	303	153	127	119	1.55239	2.15526	1.83574	0.80408	0.8207	0.608467	0.000514694	-1.17551	down
evm.TU.Gh_A04G1159	179	219	176	39	67	86	1.66531	2.20743	1.7224	0.33301	0.68997	0.776646	0.000179528	-1.5623	down
evm.TU.Gh_A04G1162	131	128	201	675	862	770	11.6121	12.176	18.5899	55.3423	86.4115	60.2992	9.26e-10	2.35614	up
evm.TU.Gh_A04G1199	322	268	263	2648	1225	2312	1.09353	1.08593	0.947171	8.23526	4.67083	7.03209	7.12e-09	2.84147	up
evm.TU.Gh_A04G1207	530	191	229	1552	979	1278	13.372	5.13689	6.01048	35.0806	27.2198	28.2127	1.93e-10	2.01341	up
evm.TU.Gh_A04G1209	441	414	409	224	124	224	3.74399	3.76347	3.59234	1.7085	1.16118	1.66319	0.000107962	-1.15743	down
evm.TU.Gh_A04G1213	302	360	285	92	124	116	15.0996	19.2733	14.7463	4.13208	6.85888	5.05389	6.83e-06	-1.48432	down
evm.TU.Gh_A04G1295	6966	4560	4426	18396	10790	16827	72.1168	50.5068	47.4399	171.729	122.89	152.581	1.9e-08	1.52468	up
evm.TU.Gh_A04G1296	2298	1172	1055	7287	4547	6410	23.7846	12.946	11.2228	67.7744	52.017	58.1659	1.37e-13	2.01552	up
evm.TU.Gh_A04G1310	162	157	109	29	50	40	0.413743	0.428698	0.293648	0.064336	0.138722	0.089474	0.000124427	-1.80356	down
evm.TU.Gh_A04G1322	430	295	330	118	83	176	6.20035	4.64503	4.74499	1.45832	1.30665	2.09903	3.88e-06	-1.49659	down
evm.TU.Gh_A04G1383	521	688	447	271	143	179	21.3066	29.5025	18.6234	9.78887	6.27853	5.95272	9.59e-05	-1.48872	down
evm.TU.Gh_A04G1417	154	497	207	22	17	17	1.49756	5.19199	2.09375	0.188571	0.173535	0.139618	0.00869996	-3.93661	down
evm.TU.Gh_A05G0008	533	791	558	210	110	163	16.8534	26.7696	18.2904	5.96426	3.82671	4.51567	7.85e-07	-1.97542	down
evm.TU.Gh_A05G0021	220	182	172	87	52	101	3.85099	3.54562	3.3288	1.42866	1.03126	1.52938	0.00309382	-1.27113	down
evm.TU.Gh_A05G0026	27	12	0	85	62	60	1.25905	0.60988	0	3.61816	3.23662	2.4873	0.000255735	2.43318	up
evm.TU.Gh_A05G0056	204	157	121	388	270	400	10.6629	8.80067	6.56504	18.2777	15.6078	18.3425	0.000322918	1.13433	up
evm.TU.Gh_A05G0080	1269	546	589	3666	2893	3434	17.1885	7.91753	8.26437	44.7447	43.2968	40.7719	2.04e-29	2.07227	up
evm.TU.Gh_A05G0104	65	21	28	176	118	220	3.47984	1.13036	1.52365	8.34249	6.87684	10.1465	1.29e-06	2.17286	up
evm.TU.Gh_A05G0113	120	166	114	37	57	35	1.43439	2.12307	1.41359	0.395521	0.732621	0.362864	0.000938995	-1.5856	down
evm.TU.Gh_A05G0124	42	32	78	165	168	236	1.10688	0.896371	2.08659	3.81298	4.81052	5.37298	6.53e-06	1.91181	up
evm.TU.Gh_A05G0130	370	22	57	3986	3471	1117	12.7926	0.747766	1.95589	125.834	133.523	22.7308	0.000519782	4.32509	up
evm.TU.Gh_A05G0131	68	13	4	392	543	317	5.40186	0.320044	0.135637	28.6968	49.6506	22.6345	1.74e-06	3.95042	up
evm.TU.Gh_A05G0136	112	253	223	16	11	8	0.602322	1.56548	1.24601	0.075286	0.062865	0.033311	7.18e-07	-4.05991	down
evm.TU.Gh_A05G0141	2374	2430	2933	1142	1256	1212	9.26828	10.061	11.6887	3.96364	5.42348	4.13342	2.21e-09	-1.077	down
evm.TU.Gh_A05G0145	162	102	180	1092	538	1139	3.4056	2.28705	3.92254	20.746	12.5273	21.0472	3.59e-08	2.62339	up
evm.TU.Gh_A05G0164	112	195	96	41	20	15	1.82581	3.40555	1.61123	0.592942	0.350303	0.209194	0.00179919	-2.40721	down
evm.TU.Gh_A05G0221	331	580	308	19	17	27	1.75824	3.65787	2.12299	0.093447	0.092288	0.121183	1.34e-07	-4.28101	down
evm.TU.Gh_A05G0225	13	7	5	101	119	86	0.136479	0.077811	0.044181	0.954852	1.39124	0.797251	2.12e-09	3.65742	up
evm.TU.Gh_A05G0229	131	145	136	403	409	537	1.13548	1.36106	1.23043	3.29496	4.13622	4.40485	2.4e-09	1.71922	up
evm.TU.Gh_A05G0245	272	302	497	992	789	772	2.442	2.81834	4.63499	7.87677	7.84819	5.8865	4.16e-06	1.26572	up
evm.TU.Gh_A05G0260	198	97	112	467	395	538	4.71482	2.46699	2.75698	10.0426	10.4094	11.2555	3.32e-10	1.79396	up
evm.TU.Gh_A05G0268	92	167	174	35	35	72	0.768281	1.59924	1.42011	0.210732	0.273002	0.550153	0.00412207	-1.62418	down
evm.TU.Gh_A05G0277	88	80	85	180	164	239	2.76278	2.68029	2.76068	5.07537	5.68455	6.58204	0.00372951	1.20802	up
evm.TU.Gh_A05G0281	621	1132	695	182	135	56	3.32829	8.40704	4.87669	0.900679	0.801128	0.249626	3.63e-05	-2.68709	down
evm.TU.Gh_A05G0299	292	359	271	85	69	62	3.69886	4.87011	3.86971	0.962319	0.958785	0.683469	2.06e-09	-2.07846	down
evm.TU.Gh_A05G0308	400	491	426	196	219	229	3.75279	5.07048	4.21466	1.63035	2.23063	1.84373	0.000367281	-1.01373	down
evm.TU.Gh_A05G0352	239	148	164	406	288	436	1.89849	1.25387	1.34278	2.90218	2.52356	3.0548	0.000730351	1.03776	up
evm.TU.Gh_A05G0356	110	209	134	44	55	53	0.993723	2.01978	1.25159	0.356566	0.543054	0.419908	0.00743537	-1.55536	down
evm.TU.Gh_A05G0363	236	280	243	99	106	120	1.70135	2.16527	1.82065	0.639397	0.840945	0.755423	0.00101874	-1.20912	down
evm.TU.Gh_A05G0373	100	82	127	23	51	12	1.87001	1.62503	2.45065	0.376974	1.0376	0.183103	0.000822897	-1.75014	down
evm.TU.Gh_A05G0375	9	14	3	95	51	158	0.070715	0.119014	0.017433	0.714498	0.469277	1.14863	0.0001567	3.51045	up
evm.TU.Gh_A05G0394	110	50	19	367	241	472	5.56689	2.68585	0.986546	16.8326	13.5566	21.0781	6.01e-09	2.59018	up
evm.TU.Gh_A05G0398	172	255	223	134	75	67	1.32064	2.09223	1.77331	0.924746	0.630523	0.44678	0.00204328	-1.23369	down
evm.TU.Gh_A05G0419	2030	3037	1987	1262	1143	1082	18.2297	29.1754	18.5008	10.2019	11.3542	8.4979	0.00955021	-1.0018	down
evm.TU.Gh_A05G0425	1742	1365	1292	2881	2730	3338	25.5647	20.1006	19.6812	41.3041	44.0637	44.1309	1.01e-10	1.03776	up
evm.TU.Gh_A05G0454	343	232	187	17	6	41	3.25166	2.45628	1.84679	0.128523	0.044165	0.278099	1.41e-09	-3.62619	down
evm.TU.Gh_A05G0483	311	237	188	780	696	793	5.09572	4.0865	2.89167	11.9239	12.647	12.1962	5.24e-13	1.63939	up
evm.TU.Gh_A05G0496	39	19	20	85	54	97	0.42414	0.215691	0.223889	0.841702	0.651887	0.940124	0.00971174	1.59377	up
evm.TU.Gh_A05G0507	2531	2834	3043	796	866	797	43.4632	52.2487	54.3266	12.3227	16.3986	12.0578	3.06e-27	-1.75017	down
evm.TU.Gh_A05G0511	598	289	466	78	24	60	7.48261	3.86945	6.03839	0.874612	0.320129	0.648856	4.42e-07	-3.08762	down
evm.TU.Gh_A05G0556	286	139	213	379	343	575	4.678	2.4258	3.59674	5.57603	6.19769	8.24053	0.00559966	1.0275	up
evm.TU.Gh_A05G0570	32	0	3	300	174	252	0.61499	0	0.037359	5.62198	3.6023	4.51278	6.21e-22	4.39723	up
evm.TU.Gh_A05G0574	68	70	45	194	100	156	2.23739	2.4933	1.54783	5.79316	3.66837	4.5389	0.00548821	1.28704	up
evm.TU.Gh_A05G0585	1404	1227	1275	431	287	736	17.769	16.589	16.6955	4.92392	3.99758	8.14926	7.68e-12	-1.44787	down
evm.TU.Gh_A05G0612	121	82	121	294	230	249	1.72929	1.2491	1.81349	3.78206	3.66898	3.13909	0.000551565	1.26809	up
evm.TU.Gh_A05G0623	33	11	42	92	82	128	0.27747	0.090556	0.36788	0.740212	0.806441	1.0034	0.00106108	1.81872	up
evm.TU.Gh_A05G0722	102	145	75	32	20	30	1.68361	2.5496	1.28176	0.464355	0.363821	0.43057	0.000624404	-1.9828	down
evm.TU.Gh_A05G0725	136	327	166	0	0	33	3.14529	8.11226	3.99056	0	0	0.664224	0.00017251	-4.35882	down
evm.TU.Gh_A05G0748	50	52	3	262	319	306	0.555575	0.626161	0.023471	2.64723	3.95925	3.00774	1.36e-15	3.10545	up
evm.TU.Gh_A05G0750	127	146	114	39	29	32	7.50416	9.22832	6.97309	2.0557	1.87732	1.6136	0.000107916	-1.94542	down
evm.TU.Gh_A05G0759	151	78	178	266	210	340	1.39873	0.788424	1.65312	2.29789	2.20315	2.72777	0.00513988	1.00445	up
evm.TU.Gh_A05G0768	755	805	673	243	330	275	8.90666	10.1689	8.22777	2.57902	4.29783	2.84052	6.85e-10	-1.3628	down
evm.TU.Gh_A05G0780	559	532	843	2051	1207	2052	8.42164	8.58123	13.1627	27.8485	20.0979	27.0973	5.24e-07	1.44591	up
evm.TU.Gh_A05G0781	46	52	105	182	127	181	3.27411	3.97471	7.78201	11.764	10.0274	11.4136	0.00465719	1.26767	up
evm.TU.Gh_A05G0787	228	65	87	490	273	520	1.87524	0.565722	0.738634	3.63662	2.48718	3.75575	0.000168957	1.75317	up
evm.TU.Gh_A05G0801	733	404	400	1128	803	1181	6.44305	3.79528	3.64009	8.93113	7.78972	9.09237	7.3e-05	1.02203	up
evm.TU.Gh_A05G0824	663	870	565	94	183	103	15.3353	21.5384	13.5327	1.95544	4.6713	2.07057	6.75e-09	-2.40697	down
evm.TU.Gh_A05G0840	1430	1704	1774	304	399	293	17.4505	22.3952	22.2014	3.33348	5.36665	3.143	6.09e-26	-2.26411	down
evm.TU.Gh_A05G0861	53	22	13	123	103	168	0.328736	0.146873	0.084437	0.698184	0.940191	0.948626	1.52e-05	2.17094	up
evm.TU.Gh_A05G0865	698	432	852	1738	1157	1680	5.00004	3.33032	5.42463	9.49032	7.88967	8.9678	2.62e-07	1.20692	up
evm.TU.Gh_A05G0870	29	10	43	177	103	199	0.604596	0.196542	0.942849	3.28595	2.33939	3.56487	6.77e-08	2.53689	up
evm.TU.Gh_A05G0886	652	939	688	291	331	279	5.17404	7.80777	5.71457	2.14652	3.03498	2.20337	8.1e-05	-1.31315	down
evm.TU.Gh_A05G0892	397	563	438	205	193	287	2.70472	4.11038	3.09715	1.25623	1.4477	1.71108	0.000514694	-1.03014	down
evm.TU.Gh_A05G0909	16	146	148	870	807	987	0.329003	2.53943	2.5003	12.9003	14.6947	14.2054	3.5e-40	3.09991	up
evm.TU.Gh_A05G0910	514	116	203	1498	1313	1722	9.91557	2.70243	4.66169	28.6189	27.5014	28.7566	9.55e-27	2.46503	up
evm.TU.Gh_A05G0921	79	129	200	11	0	0	6.05413	10.5637	15.8761	0.758502	0	0	9.43e-07	-5.27792	down
evm.TU.Gh_A05G0922	767	818	699	355	315	384	5.74267	6.52224	5.41916	2.38635	2.57174	2.56182	5.52e-07	-1.10717	down
evm.TU.Gh_A05G0923	1625	2831	1108	242	377	118	16.1076	30.2453	12.5251	2.197	4.18	1.03564	0.00262167	-2.85016	down
evm.TU.Gh_A05G0930	1123	507	796	2198	1756	2430	16.9656	8.04238	8.13449	26.1815	24.3916	28.682	2.63e-12	1.40565	up
evm.TU.Gh_A05G0948	57	84	81	15	15	19	0.497301	0.791751	0.661676	0.117334	0.146219	0.141725	0.000670709	-2.17332	down
evm.TU.Gh_A05G0952	295	180	209	107	60	136	3.02419	1.97348	2.21893	0.983771	0.673991	1.2216	0.00285302	-1.19085	down
evm.TU.Gh_A05G0988	2410	2458	3103	1156	1154	1246	9.56341	10.337	12.8065	4.46361	4.98889	4.27485	8.31e-09	-1.14851	down
evm.TU.Gh_A05G0991	22	16	0	180	181	148	0.263114	0.20086	0	2.01201	2.482	1.60383	4.82e-14	3.77678	up
evm.TU.Gh_A05G1001	924	1285	981	492	421	490	11.2097	16.6898	12.317	5.37407	5.63402	5.19571	1.47e-05	-1.17842	down
evm.TU.Gh_A05G1005	794	641	593	1833	1601	1809	6.22372	5.5347	5.41523	14.096	15.1494	13.3662	4.95e-16	1.38429	up
evm.TU.Gh_A05G1019	128	101	78	473	245	438	1.97263	1.71977	1.09885	5.95806	3.54515	5.60133	2.62e-07	1.90078	up
evm.TU.Gh_A05G1022	1634	1159	1363	3399	3463	3033	27.7591	21.0722	23.9811	52.0041	64.9718	45.1448	2.6e-07	1.27975	up
evm.TU.Gh_A05G1034	158	217	278	65	59	71	1.49998	2.12454	2.50924	0.535846	0.54397	0.544867	7.92e-05	-1.73671	down
evm.TU.Gh_A05G1075	160	243	210	63	53	36	1.68935	3.2328	2.37532	0.838495	0.552935	0.351794	1.25e-06	-1.98912	down
evm.TU.Gh_A05G1076	1597	2203	2075	850	792	734	18.1011	26.8061	24.4124	8.70118	9.92902	7.2924	4.69e-07	-1.28902	down
evm.TU.Gh_A05G1095	129	251	141	34	25	13	1.75173	3.41753	1.94259	0.274323	0.243807	0.097599	0.000219401	-2.8336	down
evm.TU.Gh_A05G1141	258	313	240	112	84	44	1.9103	2.40942	1.74482	0.719922	0.667132	0.352255	1.33e-06	-1.72952	down
evm.TU.Gh_A05G1155	375	234	266	611	519	739	3.91455	2.63379	2.89995	5.7248	5.99213	6.71644	5.3e-06	1.10218	up
evm.TU.Gh_A05G1167	402	317	275	986	706	892	11.9092	10.0484	8.44488	26.3448	23.1285	23.182	5.16e-11	1.38394	up
evm.TU.Gh_A05G1171	189	53	13	407	279	388	2.97571	0.891948	0.197653	5.77957	4.84959	5.36289	1.35e-06	2.09057	up
evm.TU.Gh_A05G1172	281	24	43	1641	1073	1615	4.21502	0.379966	0.63917	23.0938	17.7679	22.0608	3.6e-36	3.65529	up
evm.TU.Gh_A05G1200	660	1024	522	99	59	135	15.9971	26.644	12.9634	2.12613	1.53909	2.73613	2.02e-05	-2.93786	down
evm.TU.Gh_A05G1202	131	212	199	55	29	47	1.8724	3.26524	3.16306	0.69665	0.418563	0.62711	3.04e-06	-2.06518	down
evm.TU.Gh_A05G1207	54	48	73	187	161	249	0.681616	0.650978	0.964523	2.15167	2.26568	2.78723	1.72e-05	1.77033	up
evm.TU.Gh_A05G1223	1079	1294	1289	440	427	436	8.41718	10.8487	10.4604	3.05355	3.6919	2.96541	2.82e-15	-1.47481	down
evm.TU.Gh_A05G1227	273	460	337	157	179	138	2.32434	4.24926	3.0953	1.19921	1.78586	1.02932	0.00857199	-1.14717	down
evm.TU.Gh_A05G1250	54	142	85	3	9	32	0.404265	1.78914	0.661743	0.013707	0.067238	0.45215	0.00849881	-2.71379	down
evm.TU.Gh_A05G1261	79	125	92	2	6	37	1.69471	3.13366	2.05633	0.022599	0.125681	0.696844	3.23e-06	-2.775	down
evm.TU.Gh_A05G1262	351	189	272	795	482	1072	5.09349	2.93094	4.0853	10.4141	7.7298	13.6502	0.000843553	1.51884	up
evm.TU.Gh_A05G1264	912	443	556	1527	1467	1739	15.0008	7.77121	9.05745	22.3163	26.4681	24.1946	9.19e-10	1.328	up
evm.TU.Gh_A05G1282	5790	4576	7194	1840	1764	2148	91.4248	77.2978	117.908	26.1578	30.7508	29.6893	4.87e-07	-1.59759	down
evm.TU.Gh_A05G1285	22	27	34	122	75	132	1.27168	1.67644	2.06894	6.51829	4.91521	6.8605	0.000213444	1.97324	up
evm.TU.Gh_A05G1287	319	76	189	1266	892	1354	6.44608	1.5987	3.99942	23.3995	20.1029	23.9819	2.59e-27	2.59707	up
evm.TU.Gh_A05G1288	64	82	24	291	259	332	2.15996	2.98535	0.841205	8.91634	9.73096	9.886	3.7e-11	2.38021	up
evm.TU.Gh_A05G1306	736	841	541	128	85	98	19.2298	24.0276	14.7308	2.79956	2.60237	2.15679	6.02e-13	-2.76496	down
evm.TU.Gh_A05G1329	7595	8634	9143	3517	3376	3761	119.511	145.461	149.096	49.843	58.6637	51.8508	1.4e-13	-1.23891	down
evm.TU.Gh_A05G1338	287	250	217	513	486	490	11.4461	10.6976	8.96298	18.451	21.4355	17.1584	0.00024682	1.00109	up
evm.TU.Gh_A05G1339	62	33	61	158	108	179	1.09767	0.621752	1.12969	2.53567	2.12513	2.80432	0.00122566	1.5101	up
evm.TU.Gh_A05G1347	5085	6855	9027	167	103	114	118.566	171.144	218.106	3.48805	2.64509	2.31867	4.93e-20	-5.77074	down
evm.TU.Gh_A05G1356	973	491	827	1941	1400	1838	5.09636	2.83987	4.6057	9.21911	7.70822	8.77782	2.81e-09	1.1846	up
evm.TU.Gh_A05G1374	966	762	752	2023	1481	2028	21.4412	18.1354	17.3152	40.4885	36.2728	39.3496	4.29e-12	1.16065	up
evm.TU.Gh_A05G1404	1631	2050	1551	505	398	414	28.2174	37.9804	27.7685	7.85598	7.58471	6.26528	1.98e-14	-1.98065	down
evm.TU.Gh_A05G1423	300	350	232	147	131	95	2.97547	3.72041	2.38712	1.30997	1.4327	0.825923	0.000344754	-1.2161	down
evm.TU.Gh_A05G1432	171	363	250	12	8	25	2.75841	6.27981	4.18937	0.167671	0.137264	0.345468	3.34e-07	-4.16095	down
evm.TU.Gh_A05G1437	331	451	314	172	152	124	4.73192	6.33011	4.70169	2.10154	2.20473	1.46829	0.000116855	-1.27081	down
evm.TU.Gh_A05G1439	1499	1192	1445	562	580	405	6.96638	5.92453	7.19665	2.42136	2.97105	1.67887	4.11e-13	-1.38366	down
evm.TU.Gh_A05G1442	151	265	114	27	23	6	6.90787	11.5763	4.70522	0.947851	1.45955	0.212333	0.000487229	-3.20075	down
evm.TU.Gh_A05G1450	19	11	20	77	66	121	0.887813	0.563572	0.982742	3.31206	3.45128	5.05331	5.84e-05	2.39757	up
evm.TU.Gh_A05G1451	768	1396	828	117	156	267	20.0851	39.1225	22.4542	2.75181	4.4849	6.11838	0.000168499	-2.47431	down
evm.TU.Gh_A05G1466	391	555	433	213	156	180	3.40245	4.94998	3.96479	1.65682	1.52913	1.38566	5.07e-06	-1.32588	down
evm.TU.Gh_A05G1514	191	366	174	21	14	38	1.90057	5.03779	2.24029	0.184203	0.133072	0.28881	0.000266006	-3.35632	down
evm.TU.Gh_A05G1526	98	165	183	20	26	13	1.42502	2.56707	2.75698	0.261464	0.415152	0.158077	5.87e-07	-2.87148	down
evm.TU.Gh_A05G1529	54	105	77	6	3	3	0.680762	1.40966	0.997087	0.067721	0.037453	0.022284	1.35e-08	-4.30432	down
evm.TU.Gh_A05G1538	118	103	80	15	45	48	0.597329	0.648556	0.417881	0.064643	0.251006	0.213949	0.00846764	-1.43916	down
evm.TU.Gh_A05G1559	386	483	346	125	124	107	3.84572	5.0904	3.59403	1.0618	1.41953	0.891952	5.88e-09	-1.74865	down
evm.TU.Gh_A05G1564	214	453	240	3	11	34	7.3232	16.6142	8.51005	0.086416	0.404344	1.01281	1.21e-05	-4.26964	down
evm.TU.Gh_A05G1573	1205	935	1261	2701	2261	2889	14.2673	11.8379	15.4647	28.8076	29.5612	29.9825	3.06e-14	1.21513	up
evm.TU.Gh_A05G1579	59	117	73	8	0	9	0.93957	2.00308	1.1946	0.102705	0	0.121928	2.44e-06	-3.95932	down
evm.TU.Gh_A05G1595	815	1361	870	277	325	341	11.0077	19.6999	12.1857	3.37125	4.83866	4.03394	0.000688857	-1.67531	down
evm.TU.Gh_A05G1600	20	9	6	106	68	78	0.469684	0.233084	0.133039	2.31015	1.81082	1.64635	4.77e-06	2.86143	up
evm.TU.Gh_A05G1607	153	161	193	45	50	110	0.900591	0.976914	1.04266	0.166634	0.257765	0.410806	0.00361668	-1.31897	down
evm.TU.Gh_A05G1619	2612	1693	2817	5723	3576	6039	37.8917	26.6903	42.2599	77.7437	56.3991	78.8132	2.77e-05	1.10055	up
evm.TU.Gh_A05G1649	449	374	419	128	96	101	7.00391	6.23815	6.7691	1.79373	1.64462	1.37812	2.15e-10	-1.92236	down
evm.TU.Gh_A05G1654	4438	4273	4725	1076	1372	1153	72.3126	75.7778	78.5356	15.9617	24.0687	16.929	1.15e-33	-1.8668	down
evm.TU.Gh_A05G1670	796	1034	678	205	206	267	6.96603	9.66661	6.14337	1.60182	1.95591	2.03143	1.34e-07	-1.88037	down
evm.TU.Gh_A05G1684	650	470	572	1259	968	1326	7.1373	5.4544	6.38572	12.426	11.6852	12.6731	9.33e-09	1.07511	up
evm.TU.Gh_A05G1705	1231	663	387	5056	3257	3899	13.4359	7.74149	4.37872	48.9041	39.3229	37.2942	3.82e-15	2.43083	up
evm.TU.Gh_A05G1709	63	76	52	14	31	2	0.678173	0.886669	0.579277	0.136089	0.370331	0.018418	0.00285065	-1.91096	down
evm.TU.Gh_A05G1728	99	88	73	519	272	564	1.30508	1.24465	0.990431	6.17941	3.9684	6.53272	3.53e-08	2.36375	up
evm.TU.Gh_A05G1733	170	97	194	486	312	559	3.0471	1.85924	3.61674	7.87231	6.19756	8.81145	4.42e-07	1.55062	up
evm.TU.Gh_A05G1737	1283	957	1314	2724	1650	3079	10.7312	7.77808	10.3576	18.058	13.742	22.3123	0.000234765	1.05727	up
evm.TU.Gh_A05G1804	5599	2360	3332	19201	13075	17518	101.641	45.088	61.9283	309.143	254.831	277.071	1.97e-24	2.14935	up
evm.TU.Gh_A05G1833	281	234	253	108	77	137	3.15755	2.71663	2.85889	1.03278	0.871214	1.24968	0.000726388	-1.26147	down
evm.TU.Gh_A05G1838	163	149	182	3	3	0	2.1767	2.13078	2.5067	0.024233	0.029719	0	3.15e-23	-6.28825	down
evm.TU.Gh_A05G1841	95	66	87	329	274	369	3.8243	2.80601	3.62085	11.9201	12.1607	13.0016	4.46e-09	1.97801	up
evm.TU.Gh_A05G1854	38	18	21	60	102	105	0.607123	0.287405	0.336617	0.851363	1.8177	1.46578	0.00200011	1.83238	up
evm.TU.Gh_A05G1860	338	255	311	866	731	879	2.69074	2.17013	2.59063	6.24171	6.44825	6.15866	1.22e-11	1.46474	up
evm.TU.Gh_A05G1861	134	217	165	45	44	38	2.47632	3.76182	3.00265	0.74192	0.692458	0.717703	5.98e-06	-2.00324	down
evm.TU.Gh_A05G1868	740	532	707	308	270	314	4.03189	3.01821	3.86014	1.4564	1.55577	1.56052	1.39e-06	-1.13608	down
evm.TU.Gh_A05G1879	198	222	212	80	37	154	2.70172	3.6194	2.99064	0.965766	0.502776	1.88441	0.00275379	-1.26552	down
evm.TU.Gh_A05G1906	9	2	3	90	61	98	0.139815	0.024631	0.039731	1.26739	1.03898	1.33571	1.78e-09	4.16182	up
evm.TU.Gh_A05G1922	211	136	194	443	251	499	3.30524	2.33857	3.18448	6.44456	4.40372	7.05038	0.00111895	1.12806	up
evm.TU.Gh_A05G1932	682	302	468	1886	1171	3085	8.29599	3.84651	5.7614	20.2119	15.3902	32.1672	0.00222571	2.06331	up
evm.TU.Gh_A05G1934	70	143	159	10	15	9	0.65274	1.4329	1.55256	0.076544	0.147205	0.066514	1.14e-05	-3.40775	down
evm.TU.Gh_A05G1948	712	1062	844	377	422	384	18.4691	29.4794	22.6807	8.78646	12.0839	8.70721	0.000442586	-1.12405	down
evm.TU.Gh_A05G1956	166	190	164	79	63	78	2.53493	3.15206	2.69459	1.04591	1.00854	1.00442	0.00522668	-1.23629	down
evm.TU.Gh_A05G1959	87	132	97	2	3	5	1.10502	1.78164	1.31953	0.015331	0.025097	0.048866	1.8e-13	-4.98138	down
evm.TU.Gh_A05G1968	176	335	218	62	94	54	5.97987	12.2049	7.66483	1.88633	3.5344	1.60558	0.00388882	-1.74969	down
evm.TU.Gh_A05G1978	6	5	7	72	115	111	0.388982	0.314552	0.450145	4.64997	9.12046	6.9978	4.96e-10	4.08271	up
evm.TU.Gh_A05G1979	23	16	10	66	51	112	2.49484	1.84815	1.03995	6.53785	6.23612	10.7828	0.000415951	2.2134	up
evm.TU.Gh_A05G2036	475	328	381	1020	769	1019	8.81195	6.50759	7.31739	17.0666	15.7798	16.5892	6.51e-10	1.25203	up
evm.TU.Gh_A05G2051	5685	3093	3737	16110	9916	15980	61.692	31.7101	39.6918	172.482	129.009	165.402	3.15e-11	1.74483	up
evm.TU.Gh_A05G2056	142	156	190	94	80	37	2.48078	2.80107	3.38178	1.64803	1.65498	0.48649	0.00818044	-1.17376	down
evm.TU.Gh_A05G2062	204	368	200	2	11	11	5.74947	11.1166	5.84779	0.028102	0.325873	0.254367	8.04e-09	-4.96529	down
evm.TU.Gh_A05G2068	6592	7889	5455	486	956	493	90.3102	114.693	77.252	5.8474	15.4085	5.81227	1.18e-20	-3.30222	down
evm.TU.Gh_A05G2108	742	1448	685	40	18	51	14.6267	30.5786	14.0011	0.706195	0.380757	0.876941	2.58e-06	-4.75926	down
evm.TU.Gh_A05G2112	606	329	631	124	57	205	9.58502	5.85335	9.78982	2.90663	2.51003	4.04912	0.000233217	-2.05368	down
evm.TU.Gh_A05G2114	1099	434	327	3048	1527	3351	21.5232	9.0991	6.63836	53.7708	33.0239	57.5177	7.29e-05	2.08094	up
evm.TU.Gh_A05G2115	648	256	372	1421	739	1563	8.05376	3.13789	4.21389	14.8023	9.83408	16.5199	0.000955457	1.53411	up
evm.TU.Gh_A05G2131	408	828	613	128	215	199	4.15878	9.09705	6.46052	1.17257	2.42507	1.77191	0.00345232	-1.74211	down
evm.TU.Gh_A05G2140	711	1129	1055	133	177	218	10.8828	18.4128	16.7619	1.83914	3.00598	2.88677	4.67e-09	-2.4423	down
evm.TU.Gh_A05G2147	285	372	231	61	26	53	5.67997	7.95059	4.78549	1.09776	0.573138	0.928285	2.87e-09	-2.69002	down
evm.TU.Gh_A05G2165	5735	5310	6195	1931	1968	1899	60.8216	60.0323	67.8645	18.4549	22.9379	17.5131	4.76e-23	-1.55029	down
evm.TU.Gh_A05G2210	281	982	132	0	0	0	18.1677	67.9953	8.7854	0	0	0	0.000855327	#NAME?	down
evm.TU.Gh_A05G2242	612	369	507	1066	777	1371	12.1881	7.85448	10.4644	19.1243	17.0891	23.9269	8.97e-05	1.10728	up
evm.TU.Gh_A05G2246	9761	4901	6298	18117	13112	22155	126.69	69.2236	80.217	235.819	207.094	263.271	2.21e-06	1.34879	up
evm.TU.Gh_A05G2254	65	86	51	2	8	3	0.80123	1.1404	0.647982	0.014817	0.096411	0.021852	9.17e-08	-3.86416	down
evm.TU.Gh_A05G2273	2274	2295	2504	1120	957	1423	25.5278	25.7419	26.2827	11.6519	11.5937	14.9688	6.65e-10	-1.01445	down
evm.TU.Gh_A05G2283	35	3	0	119	115	110	0.547304	0.032476	0	1.69953	2.00041	1.5542	1.3e-08	3.22573	up
evm.TU.Gh_A05G2324	504	254	541	108	93	151	1.72193	1.09676	1.91793	0.330146	0.350455	0.452059	0.00112605	-1.88092	down
evm.TU.Gh_A05G2328	1539	323	508	4401	1952	4170	29.1251	6.27221	9.99316	75.4251	40.5509	69.3476	0.000309483	2.14376	up
evm.TU.Gh_A05G2329	377	605	521	257	191	138	17.0634	29.3505	24.4744	10.4788	9.56228	5.45621	0.000780797	-1.34271	down
evm.TU.Gh_A05G2332	1284	1734	1431	705	590	575	7.55833	10.9317	8.73307	3.73524	3.83369	2.96612	3.77e-07	-1.23792	down
evm.TU.Gh_A05G2344	103	49	50	284	261	330	2.27881	1.15426	1.127	5.65723	6.38112	6.39698	2.42e-09	2.13189	up
evm.TU.Gh_A05G2356	148	148	143	34	47	34	1.26671	1.3553	1.27202	0.25838	0.442407	0.255124	5.1e-05	-1.89184	down
evm.TU.Gh_A05G2385	297	184	366	1761	778	2228	6.73187	4.46652	8.58172	35.9634	19.4709	44.2562	0.000314974	2.46453	up
evm.TU.Gh_A05G2387	36	10	11	74	57	100	0.871575	0.252013	0.268181	1.61108	1.52015	2.11872	0.00120588	2.0259	up
evm.TU.Gh_A05G2388	207	194	146	78	72	57	1.68625	1.77964	1.34214	0.616162	0.629416	0.395461	0.00115425	-1.37561	down
evm.TU.Gh_A05G2393	259	281	264	104	145	99	2.79986	3.37722	2.97732	0.987897	1.76805	0.988452	0.00084402	-1.16571	down
evm.TU.Gh_A05G2399	90	17	81	235	174	234	1.51409	0.305543	1.40578	3.57504	3.24159	3.47275	8.69e-06	1.78681	up
evm.TU.Gh_A05G2401	96	19	13	624	513	488	1.70007	0.33924	0.220316	10.3982	10.255	7.83827	3.96e-32	3.70143	up
evm.TU.Gh_A05G2423	233	249	284	70	67	74	3.2764	3.12823	3.72088	0.77787	1.02307	0.918674	6.84e-07	-1.84635	down
evm.TU.Gh_A05G2516	269	68	59	503	269	521	4.41788	1.17488	0.945882	7.27998	4.77175	7.389	0.00284636	1.70644	up
evm.TU.Gh_A05G2548	1688	1054	1213	5120	3060	5111	41.1799	27.5206	30.6633	112.535	82.4868	109.284	1.21e-10	1.7434	up
evm.TU.Gh_A05G2555	201	216	238	72	111	97	1.12075	1.28836	1.37198	0.360615	0.681264	0.46871	0.00210162	-1.19116	down
evm.TU.Gh_A05G2593	154	134	129	369	344	560	1.57818	1.46965	1.36591	3.40499	3.88468	5.02413	9.98e-08	1.61035	up
evm.TU.Gh_A05G2645	173	160	134	37	36	58	1.85662	1.78653	1.47769	0.314183	0.384391	0.519838	7.88e-05	-1.83298	down
evm.TU.Gh_A05G2721	2195	1190	1596	4138	3002	4570	19.5083	11.3236	14.6989	33.1209	29.4718	35.5924	4.6e-09	1.23604	up
evm.TU.Gh_A05G2747	113	101	94	41	28	21	1.3615	1.29559	1.16138	0.436279	0.366045	0.215557	0.00136933	-1.75672	down
evm.TU.Gh_A05G2793	92	107	121	631	456	591	1.43845	1.78956	1.95458	8.88445	7.87872	8.09164	1.78e-18	2.39113	up
evm.TU.Gh_A05G2805	107	152	155	71	46	38	0.511536	0.777027	0.767878	0.30391	0.240137	0.158962	0.00374118	-1.40819	down
evm.TU.Gh_A05G2809	174	274	137	13	14	58	8.40148	13.463	6.05657	0.450391	0.646804	2.21378	0.000175069	-2.82655	down
evm.TU.Gh_A05G2921	335	315	358	89	58	61	4.56129	4.60191	5.04999	1.08289	0.863132	0.729276	2.21e-11	-2.27021	down
evm.TU.Gh_A05G2931	56	81	67	5	13	15	2.52311	3.93354	3.15754	0.202535	0.641461	0.600543	9.84e-05	-2.60032	down
evm.TU.Gh_A05G2932	491	824	472	208	148	104	9.63801	17.2661	9.57038	3.66766	3.24368	1.75633	0.00105192	-1.94312	down
evm.TU.Gh_A05G2933	33	37	14	228	194	197	0.380727	0.49703	0.174357	2.35652	2.4873	1.98773	2.33e-11	2.89542	up
evm.TU.Gh_A05G2940	486	324	319	90	77	95	24.7296	17.6573	16.8232	4.10673	4.29645	4.22072	8.56e-09	-2.09505	down
evm.TU.Gh_A05G2945	1578	1001	1189	5560	3709	6488	18.7413	10.8572	11.4655	77.2764	59.8433	88.7024	4.86e-14	2.05901	up
evm.TU.Gh_A05G2964	271	396	345	164	118	114	2.10222	3.20034	2.69059	1.07512	0.956578	0.709039	3.22e-05	-1.34591	down
evm.TU.Gh_A05G2967	368	525	376	144	159	115	2.80145	4.28449	2.96725	0.98833	1.33331	0.763696	8.83e-06	-1.57174	down
evm.TU.Gh_A05G2978	219	263	304	125	88	73	1.56234	2.01315	2.14362	0.585118	0.508149	0.676087	6.65e-05	-1.44523	down
evm.TU.Gh_A05G2986	54	53	109	172	128	222	1.56471	1.63558	3.29609	4.51128	4.12463	5.66355	0.00357279	1.26471	up
evm.TU.Gh_A05G3005	138	130	130	336	302	277	1.66983	1.68507	1.63672	3.68078	4.05258	2.95364	0.000342608	1.22122	up
evm.TU.Gh_A05G3037	27	9	3	161	152	119	0.306565	0.101567	0.024411	1.70757	1.97542	1.2211	2.55e-11	3.51106	up
evm.TU.Gh_A05G3064	3892	5230	3498	2015	2084	1506	105.244	151.393	98.0184	49.0517	62.2361	35.6642	0.00128602	-1.14198	down
evm.TU.Gh_A05G3074	17	17	10	135	144	131	0.128388	0.138295	0.079253	0.935909	1.2258	0.883612	6.7e-10	3.24521	up
evm.TU.Gh_A05G3079	540	811	607	310	218	236	5.56493	8.93295	6.42775	3.27533	2.50925	1.91502	9.34e-05	-1.35445	down
evm.TU.Gh_A05G3081	169	135	121	459	499	479	1.06292	0.895459	0.920225	3.03144	3.49027	3.3681	2.88e-10	1.78329	up
evm.TU.Gh_A05G3122	188	109	106	11	13	30	2.88314	1.78949	1.67099	0.151009	0.207489	0.396599	2.2e-06	-2.90693	down
evm.TU.Gh_A05G3124	544	588	701	36	28	27	5.62167	6.40423	7.31352	0.3447	0.308293	0.234871	2.68e-45	-4.31937	down
evm.TU.Gh_A05G3179	853	1101	961	411	414	335	12.5667	17.8285	14.675	5.42009	6.6822	4.33036	6.64e-09	-1.3047	down
evm.TU.Gh_A05G3216	603	456	485	209	230	205	6.96747	5.74296	5.80855	2.20238	2.9634	2.08042	2.52e-06	-1.2323	down
evm.TU.Gh_A05G3219	391	241	271	110	99	137	6.8537	4.54385	4.88563	1.71429	1.90562	2.13103	8.27e-05	-1.37426	down
evm.TU.Gh_A05G3223	878	979	775	339	402	352	6.15286	7.25698	5.53728	2.0332	3.09155	2.1287	1.51e-09	-1.23986	down
evm.TU.Gh_A05G3255	308	169	331	647	501	696	4.49057	2.63267	4.99357	8.4904	8.06765	8.88679	9.38e-07	1.1965	up
evm.TU.Gh_A05G3269	738	1107	829	380	402	377	5.87776	9.80844	7.13629	2.74316	3.52348	2.6172	0.000413555	-1.18688	down
evm.TU.Gh_A05G3272	24131	26770	25333	7885	8474	6485	464.307	546.515	500.797	137.068	179.752	109.165	2.04e-16	-1.70853	down
evm.TU.Gh_A05G3293	362	564	327	9	0	40	7.91916	13.2184	7.40224	0.164101	0	0.763198	1.42e-11	-4.7716	down
evm.TU.Gh_A05G3297	1641	1142	1403	3067	2459	3379	12.0075	8.95258	10.6422	20.2091	19.8739	21.6787	5.66e-12	1.09503	up
evm.TU.Gh_A05G3319	428	131	202	703	423	687	6.15498	2.04103	3.0425	9.13331	6.73486	8.6492	0.00378124	1.25533	up
evm.TU.Gh_A05G3328	121	86	115	320	217	255	1.38596	1.07006	1.33757	3.25153	2.81654	2.54326	0.000303888	1.30543	up
evm.TU.Gh_A05G3362	142	58	82	273	195	340	1.41502	0.66956	1.16397	3.13386	2.02777	3.53945	2.22e-05	1.51936	up
evm.TU.Gh_A05G3376	89	94	98	24	20	24	3.81437	4.37773	4.56481	0.894763	1.02183	0.851735	0.000407898	-2.0394	down
evm.TU.Gh_A05G3386	240	21	55	1518	990	856	6.93371	0.622697	1.62504	39.5633	31.6221	21.6914	2.45e-09	3.44567	up
evm.TU.Gh_A05G3413	575	132	144	1257	588	1225	9.31798	2.28102	2.41445	18.3541	10.5334	17.4069	0.00250972	1.84619	up
evm.TU.Gh_A05G3422	196	105	143	387	331	390	0.9497	0.545728	0.716987	1.69341	1.77944	1.66098	1.83e-05	1.33503	up
evm.TU.Gh_A05G3462	28	4	0	243	177	229	1.21045	0.165553	0	9.59963	8.55164	8.81274	5.29e-20	4.36891	up
evm.TU.Gh_A05G3465	69	21	30	263	165	317	4.85832	1.53443	2.20662	16.8414	12.948	19.7194	1.12e-10	2.63261	up
evm.TU.Gh_A05G3470	98	65	103	313	151	344	2.97512	2.11825	3.23426	8.57387	5.0804	9.16621	0.000699933	1.58278	up
evm.TU.Gh_A05G3490	854	223	276	3853	3598	3765	9.43557	2.63027	3.16046	38.3572	43.9307	36.4647	1.91e-50	3.08205	up
evm.TU.Gh_A05G3495	2117	2394	2351	1177	976	1153	14.5203	17.0444	16.8453	6.1013	6.56987	5.58002	1.54e-10	-1.04618	down
evm.TU.Gh_A05G3547	298	81	180	752	778	847	6.08299	1.52557	3.61293	13.558	17.1967	14.7734	4.13e-16	2.11702	up
evm.TU.Gh_A05G3652	519	1010	1033	68	91	121	3.70511	7.60577	7.54633	0.424879	0.708546	0.735722	1.46e-06	-3.18614	down
evm.TU.Gh_A05G3659	16	6	18	143	114	129	0.421338	0.164579	0.510971	3.5283	3.44253	3.09412	1.22e-09	3.28669	up
evm.TU.Gh_A05G3681	385	221	216	657	468	819	9.25685	5.70151	5.3823	14.2958	12.4429	17.3129	6.06e-05	1.23949	up
evm.TU.Gh_A05G3718	181	199	165	408	380	554	1.85478	1.81077	1.79665	3.42069	4.08123	5.07045	4.2e-06	1.30233	up
evm.TU.Gh_A05G3732	241	246	229	72	54	93	2.34409	2.91929	2.58586	1.10569	0.550207	0.780609	8.54e-06	-1.71641	down
evm.TU.Gh_A05G3760	73	46	136	507	266	296	0.67611	0.452605	1.34813	4.65037	2.93652	2.61978	0.000268099	2.06851	up
evm.TU.Gh_A05G3761	169	54	122	329	250	268	3.05759	0.868268	2.32567	4.47148	4.23959	3.5399	0.000199312	1.31549	up
evm.TU.Gh_A05G3771	64	53	36	144	90	164	5.18053	4.55913	3.00854	10.5085	8.03983	11.62	0.0051404	1.36951	up
evm.TU.Gh_A05G3777	426	730	720	303	239	209	10.3242	19.0362	17.7984	6.5615	6.39093	4.47015	0.00314072	-1.30864	down
evm.TU.Gh_A05G3782	1133	1069	979	2249	2072	2677	6.78863	6.85602	6.07744	12.1348	13.7111	14.0535	1.67e-12	1.14587	up
evm.TU.Gh_A05G3786	389	384	462	136	119	32	2.44048	3.13784	3.4325	1.53986	1.56441	0.135979	7.94e-12	-2.05693	down
evm.TU.Gh_A05G3795	221	248	218	22	21	56	2.52452	3.12725	2.46144	0.261761	0.253371	0.515648	1.6e-11	-2.81758	down
evm.TU.Gh_A05G3805	243	323	263	160	107	55	2.90811	3.91837	3.01515	1.46996	1.32061	1.06496	0.000196954	-1.34242	down
evm.TU.Gh_A05G3810	1143	639	945	2112	1664	2712	13.5631	8.0618	11.445	22.1596	20.9107	26.2976	7.09e-07	1.25168	up
evm.TU.Gh_A05G3812	387	301	299	684	493	803	4.42472	3.67896	3.5374	7.05228	6.22776	8.05685	1.78e-05	1.00126	up
evm.TU.Gh_A05G3824	304	333	322	746	531	735	2.62688	3.32533	2.64299	7.59434	6.56314	5.46908	4.14e-06	1.06768	up
evm.TU.Gh_A05G3827	531	218	423	1398	892	1455	9.94569	4.36047	8.21842	23.6125	18.4709	23.9085	2.18e-09	1.6757	up
evm.TU.Gh_A05G3831	5567	3737	4518	9932	8735	10483	37.5577	27.7511	31.5862	63.0459	63.2762	69.7312	5.98e-10	1.09	up
evm.TU.Gh_A05G3848	36	49	44	140	116	225	1.05695	1.32939	1.16996	3.96615	3.75281	5.31941	3.04e-05	1.88536	up
evm.TU.Gh_A05G3850	3217	2709	3701	1360	1386	1622	31.885	28.7512	38.0127	12.1347	15.1692	14.0862	1.39e-08	-1.12498	down
evm.TU.Gh_A05G3908	359	503	305	140	62	32	2.54178	3.88998	2.29444	0.889754	0.503737	0.237924	8.85e-06	-2.31376	down
evm.TU.Gh_A05G3932	447	249	190	1411	907	1381	4.84722	2.89676	2.13528	13.8195	10.8698	13.1696	9.15e-16	2.06329	up
evm.TU.Gh_A05G3943	37	45	69	113	149	176	1.33759	1.80346	2.43659	3.60836	5.73097	5.23206	0.00103742	1.55305	up
evm.TU.Gh_A05G3950	503	502	439	245	206	247	4.38725	4.7366	3.9326	1.92617	1.96856	1.47346	0.000155161	-1.04019	down
evm.TU.Gh_A05G3956	75	49	55	194	169	172	0.526658	0.204821	0.228454	0.741952	0.74127	0.597868	0.00023448	1.59922	up
evm.TU.Gh_A05G3957	106	115	66	32	29	15	1.81946	2.11985	1.16268	0.495488	0.545134	0.22301	0.000794374	-1.88052	down
evm.TU.Gh_A05G3958	171	463	281	31	55	53	4.64925	13.4082	7.57403	0.744448	1.38123	1.08399	0.00509308	-2.69381	down
evm.TU.Gh_A05G3997	667	581	691	1580	1552	1638	7.06076	6.57763	7.58031	15.0656	18.148	15.1897	4.72e-14	1.31682	up
evm.TU.Gh_A05G3999	5570	5632	5309	13543	10930	14353	45.1201	48.8445	44.5637	98.8042	97.7911	101.875	1.25e-11	1.23773	up
evm.TU.Gh_A05G4012	208	229	238	77	40	69	4.44066	4.7545	5.38252	1.52129	1.00701	1.30149	2.71e-06	-1.87457	down
evm.TU.Gh_A05G4022	453	555	435	135	156	258	2.6262	3.20838	2.40251	0.624064	0.909247	1.14316	5.29e-07	-1.39478	down
evm.TU.Gh_A06G0045	18	24	25	98	131	152	0.79245	1.28951	1.37222	4.16507	7.25183	6.38667	1.05e-06	2.52461	up
evm.TU.Gh_A06G0083	761	672	745	1883	1504	1997	13.2201	13.0362	13.7612	29.1502	28.4642	29.9527	7.49e-15	1.31042	up
evm.TU.Gh_A06G0104	706	337	443	2300	1916	2226	11.2394	6.05187	7.71002	35.2433	35.7722	32.8592	4.75e-37	2.13308	up
evm.TU.Gh_A06G0112	7	0	0	120	73	86	0.074872	0	0	1.20721	0.898801	0.846497	3.61e-13	5.34985	up
evm.TU.Gh_A06G0118	4166	1139	1137	10522	6986	11309	46.2257	13.3488	12.9785	104.31	85.53	109.26	1.05e-09	2.16912	up
evm.TU.Gh_A06G0119	370	192	324	863	518	906	4.05122	2.2443	3.66971	8.51087	6.25582	8.6883	6.22e-06	1.36229	up
evm.TU.Gh_A06G0123	0	6	44	118	246	393	0	0.065525	0.499103	1.16825	2.99677	3.79858	0.000342608	3.92477	up
evm.TU.Gh_A06G0140	111	81	63	253	173	222	1.41395	1.06453	0.8479	2.93984	2.5373	2.45375	0.000644438	1.35066	up
evm.TU.Gh_A06G0187	65	62	80	0	5	17	1.42259	1.44923	1.81333	0	0.108949	0.312413	3.45e-06	-3.25873	down
evm.TU.Gh_A06G0219	205	302	231	41	97	45	2.01886	3.44182	2.32929	0.352108	1.03533	0.379712	5.25e-06	-1.94161	down
evm.TU.Gh_A06G0253	85	79	58	296	223	334	1.02343	1.01644	0.717597	3.20425	2.96105	3.52343	4.64e-08	1.94112	up
evm.TU.Gh_A06G0255	6454	4649	5238	11404	9351	12149	31.5631	24.5029	26.5762	50.3039	50.0246	52.0543	1.92e-08	1.01809	up
evm.TU.Gh_A06G0260	98	34	66	243	192	377	1.68029	0.625906	1.17929	3.76325	3.64158	5.68713	1.54e-05	2.03437	up
evm.TU.Gh_A06G0262	164	54	109	527	506	798	5.34976	1.86706	3.6953	15.5091	18.283	22.8652	4.51e-12	2.49593	up
evm.TU.Gh_A06G0268	139	124	161	353	373	514	5.61282	5.37233	6.76434	12.8644	16.7078	18.2399	1.56e-07	1.55688	up
evm.TU.Gh_A06G0270	256	304	260	100	93	102	4.10132	5.06731	4.08003	1.34831	1.66394	1.65351	3.95e-05	-1.46248	down
evm.TU.Gh_A06G0298	574	232	369	921	757	1125	4.57537	1.90375	3.03898	6.41446	6.46007	7.54177	6.56e-06	1.26319	up
evm.TU.Gh_A06G0302	108	131	77	225	206	311	2.04893	2.65787	1.51564	3.84366	4.31648	5.17247	0.000894886	1.23114	up
evm.TU.Gh_A06G0303	394	318	530	689	910	874	4.91744	4.27873	6.91908	7.75587	12.665	9.59069	0.00568594	1.02295	up
evm.TU.Gh_A06G0323	325	173	334	612	518	645	23.9527	13.62	25.4868	40.6523	42.2419	41.6734	8.94e-06	1.10555	up
evm.TU.Gh_A06G0325	141	109	257	560	513	561	10.2645	8.4579	19.3538	36.7633	41.2662	35.7959	1.23e-10	1.70327	up
evm.TU.Gh_A06G0331	181	151	211	65	103	62	3.2741	2.92852	3.9624	1.05016	2.06579	0.979756	0.00430485	-1.18603	down
evm.TU.Gh_A06G0351	582	368	567	1249	822	1525	5.40295	3.61009	5.45186	10.8134	8.40458	12.9932	4.31e-05	1.23712	up
evm.TU.Gh_A06G0367	2333	3928	2483	903	1007	839	59.9639	108.122	66.1585	20.9076	28.5768	18.9011	0.00110982	-1.64548	down
evm.TU.Gh_A06G0376	198	267	182	57	47	38	1.50814	2.11028	1.3755	0.317608	0.322339	0.207776	8.79e-08	-2.1698	down
evm.TU.Gh_A06G0384	296	388	334	717	566	769	3.46925	4.86204	4.05551	7.57207	7.32419	7.90235	1.07e-05	1.01106	up
evm.TU.Gh_A06G0385	1855	959	1030	4746	2484	6005	30.6006	16.9442	17.6028	70.5286	45.2623	86.8349	0.00081349	1.76663	up
evm.TU.Gh_A06G0388	67	38	10	351	266	329	0.464833	0.263814	0.069129	2.19225	2.05041	1.98693	8.52e-17	3.05389	up
evm.TU.Gh_A06G0394	17	21	34	106	86	92	0.149522	0.196577	0.315217	1.06709	1.28114	0.887402	0.000495997	1.98901	up
evm.TU.Gh_A06G0436	208	187	177	0	15	52	3.31528	3.18092	2.92442	0	0.256325	0.717036	1.32e-11	-3.11848	down
evm.TU.Gh_A06G0439	2067	42	393	17359	2324	17529	45.0717	0.941859	8.84171	336.268	55.931	334.526	0.00990793	3.86008	up
evm.TU.Gh_A06G0444	39	10	12	82	100	88	0.430064	0.111935	0.128874	0.824862	1.23268	0.8668	0.000227116	2.19069	up
evm.TU.Gh_A06G0506	173	269	372	49	65	56	1.52237	2.54358	3.39748	0.388553	0.631538	0.432326	0.000532844	-2.23105	down
evm.TU.Gh_A06G0520	62	118	81	0	0	12	1.29683	2.65188	1.75814	0	0	0.203969	1.74e-08	-4.54679	down
evm.TU.Gh_A06G0526	488	303	331	978	652	825	5.64398	3.74062	3.95615	10.181	8.32256	8.35315	2.12e-07	1.13587	up
evm.TU.Gh_A06G0542	886	875	622	145	133	176	6.49588	6.73613	4.86908	0.951629	1.10213	1.22399	1.92e-15	-2.38488	down
evm.TU.Gh_A06G0551	615	941	670	275	270	193	16.8452	27.6141	19.0166	6.77185	8.14955	4.615	7.42e-05	-1.56648	down
evm.TU.Gh_A06G0590	90	64	53	9	17	0	1.34711	1.0208	0.827311	0.10984	0.268417	0	1.2e-05	-2.8753	down
evm.TU.Gh_A06G0598	92	71	72	18	35	15	1.92259	1.56555	1.54855	0.330126	0.81352	0.268009	0.00397975	-1.71531	down
evm.TU.Gh_A06G0637	295	205	279	64	31	37	1.97404	1.6464	1.86086	0.440391	0.264501	0.23859	3.82e-11	-2.56306	down
evm.TU.Gh_A06G0638	398	247	330	107	91	114	2.21272	1.46393	1.8955	0.530528	0.553585	0.55429	8.8e-07	-1.63212	down
evm.TU.Gh_A06G0664	196	325	278	99	59	78	1.86622	3.30754	2.53978	0.898632	0.795002	0.659212	2.28e-05	-1.76733	down
evm.TU.Gh_A06G0674	788	461	683	1647	1153	1079	4.34349	2.67785	3.90994	8.20241	7.04653	5.21938	0.00291349	1.02223	up
evm.TU.Gh_A06G0675	66	88	88	320	242	380	2.21772	3.29644	3.42412	10.5929	9.87535	12.0924	8.7e-09	1.95416	up
evm.TU.Gh_A06G0692	239	112	109	696	824	613	4.08824	2.03669	1.93555	10.7921	15.6148	9.24579	1.57e-06	2.25708	up
evm.TU.Gh_A06G0724	411	209	273	769	795	997	2.75245	1.49213	2.02992	4.64369	6.84543	6.53064	5.29e-11	1.53826	up
evm.TU.Gh_A06G0743	603	1035	673	100	118	131	8.45824	15.6617	9.55575	1.19693	2.09446	1.76241	1.53e-06	-2.71343	down
evm.TU.Gh_A06G0747	2022	4376	2696	889	776	539	9.75812	27.6968	15.1945	4.53127	4.53964	2.63359	0.00519342	-2.02494	down
evm.TU.Gh_A06G0764	35	33	6	145	112	108	1.27298	1.2816	0.191381	4.75037	4.50743	3.43472	8.65e-06	2.31792	up
evm.TU.Gh_A06G0774	253	159	206	549	357	493	12.5201	8.42634	10.5967	24.5243	19.5306	21.446	2.05e-05	1.18097	up
evm.TU.Gh_A06G0809	97	60	50	193	159	222	1.61288	1.05382	0.850727	2.90109	2.91306	3.25622	0.000414764	1.47964	up
evm.TU.Gh_A06G0838	322	186	247	609	558	702	7.12203	4.40157	5.66496	12.1348	13.6422	13.6173	6.31e-08	1.32178	up
evm.TU.Gh_A06G0844	96	133	122	24	9	12	1.19886	1.78522	1.59283	0.262407	0.123137	0.131631	7.96e-08	-2.9811	down
evm.TU.Gh_A06G0854	298	312	334	231	74	155	2.22941	2.15676	2.40836	1.71881	0.507958	1.01077	0.00234642	-1.06536	down
evm.TU.Gh_A06G0873	4016	5141	5152	2297	1954	2398	51.8802	70.4292	60.4262	26.6086	28.0281	27.1411	2.62e-08	-1.10037	down
evm.TU.Gh_A06G0874	143	154	153	42	34	22	1.36488	1.57451	1.51005	0.359321	0.355266	0.180777	4.08e-06	-2.17306	down
evm.TU.Gh_A06G0877	698	857	921	339	404	255	4.46085	5.96906	6.19436	1.96135	2.90272	1.41732	3.44e-06	-1.27196	down
evm.TU.Gh_A06G0884	112	125	66	34	20	16	1.21429	1.45279	0.767472	0.497194	0.231513	0.166156	0.000168687	-2.10439	down
evm.TU.Gh_A06G0899	141	195	132	51	86	45	1.122	1.64485	1.04549	0.295021	0.763656	0.320068	0.00318044	-1.30672	down
evm.TU.Gh_A06G0901	231	210	178	519	294	532	1.5249	1.07866	1.00198	2.66732	1.65868	2.30832	9.4e-05	1.10699	up
evm.TU.Gh_A06G0920	137	168	113	24	13	16	2.35096	2.90339	1.77119	0.304249	0.197805	0.196325	7.17e-09	-2.98464	down
evm.TU.Gh_A06G0971	83	83	82	10	9	12	2.36121	2.53176	2.42278	0.231468	0.275201	0.289247	2.53e-06	-2.99403	down
evm.TU.Gh_A06G0972	347	536	329	115	74	121	6.07214	10.0301	5.95309	1.80382	1.41806	1.8519	6.16e-05	-1.97962	down
evm.TU.Gh_A06G1006	112	180	73	32	27	23	1.41246	2.64686	0.949175	0.375202	0.377553	0.246408	0.00979531	-2.13904	down
evm.TU.Gh_A06G1050	871	1085	831	474	458	419	6.32427	8.36461	6.21086	3.12613	3.74393	2.70683	6.98e-06	-1.02512	down
evm.TU.Gh_A06G1060	86	28	3	339	411	341	2.43437	0.827655	0.046944	8.31485	12.5851	8.17158	7.53e-12	3.26928	up
evm.TU.Gh_A06G1076	253	415	201	80	83	99	5.38225	9.44675	3.8145	1.56103	1.6634	1.62395	0.00976827	-1.7215	down
evm.TU.Gh_A06G1083	452	521	469	188	215	208	3.21646	4.10428	3.43463	1.15328	1.62419	1.2462	7.4e-06	-1.21612	down
evm.TU.Gh_A06G1129	269	181	215	635	506	928	2.22385	1.59845	1.83802	4.72273	4.627	6.74183	2.39e-06	1.63293	up
evm.TU.Gh_A06G1165	98	109	89	263	171	228	2.39076	2.84834	2.23515	5.80541	4.6032	4.8888	0.00307196	1.15905	up
evm.TU.Gh_A06G1189	180	363	202	35	54	47	2.77603	6.00949	3.2396	0.482168	0.915628	0.632136	0.00142211	-2.42479	down
evm.TU.Gh_A06G1215	104	62	82	178	177	282	8.03299	5.10307	6.5981	12.4609	15.1422	19.2123	0.000617527	1.36673	up
evm.TU.Gh_A06G1222	457	688	499	180	94	304	10.7633	17.3197	12.424	3.78975	2.42328	6.26039	0.000701317	-1.54609	down
evm.TU.Gh_A06G1246	1382	1943	1545	705	483	442	20.0155	30.7421	23.4826	9.26261	7.80368	5.79831	3.03e-07	-1.57083	down
evm.TU.Gh_A06G1277	94	108	128	27	23	43	1.82463	2.2429	2.58513	0.468173	0.476069	0.727543	0.000695246	-1.83706	down
evm.TU.Gh_A06G1283	997	1672	1478	222	171	157	7.28408	12.8429	10.8638	1.34424	1.36051	0.700437	8.9e-10	-2.90454	down
evm.TU.Gh_A06G1287	5554	6137	5050	981	1378	1252	38.0975	45.072	36.0077	6.05849	10.4441	7.51798	3.02e-32	-2.18201	down
evm.TU.Gh_A06G1290	3302	3449	3734	447	700	394	37.5824	42.0333	44.043	4.57345	8.79581	3.92204	1.08e-65	-2.71289	down
evm.TU.Gh_A06G1315	184	216	142	57	49	89	1.52104	1.92661	1.21986	0.405799	0.435675	0.649784	0.000668116	-1.48332	down
evm.TU.Gh_A06G1331	367	409	346	135	146	162	1.60273	2.02881	1.64833	0.603776	0.783975	0.738843	1.59e-05	-1.32443	down
evm.TU.Gh_A06G1341	70073	78867	70879	5818	6964	5087	1218.54	1474.78	1247.67	90.6932	133.919	77.3098	7.04e-32	-3.58586	down
evm.TU.Gh_A06G1343	166	229	257	0	0	0	3.14656	4.90699	5.18053	0	0	0	9.19e-35	#NAME?	down
evm.TU.Gh_A06G1354	87	100	110	30	30	41	1.43529	1.75532	1.87176	0.445491	0.546341	0.582757	0.00583454	-1.55049	down
evm.TU.Gh_A06G1378	2310	1319	2051	5346	2945	3833	36.4397	22.1151	31.4703	71.5315	52.7415	55.5821	0.00280131	1.09463	up
evm.TU.Gh_A06G1380	6792	4613	5479	14122	10875	13085	49.4955	35.6006	40.6342	91.8555	86.1601	82.24	1.22e-10	1.18359	up
evm.TU.Gh_A06G1391	308	670	259	51	45	51	2.42408	5.6229	2.11792	0.382503	0.386047	0.34457	0.00736773	-3.06955	down
evm.TU.Gh_A06G1407	950	724	751	2429	1446	3102	44.8065	36.5857	36.7231	103.249	75.3859	128.3	0.000144068	1.50885	up
evm.TU.Gh_A06G1418	9	7	64	129	90	210	0.239993	0.172452	1.75548	3.08628	2.6506	4.90051	0.00111164	2.40182	up
evm.TU.Gh_A06G1427	605	464	559	1207	919	1249	5.11269	4.24533	4.44684	9.06142	8.62798	8.33457	2.82e-08	1.05603	up
evm.TU.Gh_A06G1445	128	106	83	383	295	381	1.97963	1.80794	1.71798	5.95257	5.0124	5.14712	5.11e-08	1.74632	up
evm.TU.Gh_A06G1446	358	460	469	850	837	912	4.13426	5.38435	5.44669	8.55606	10.3136	8.87141	9.1e-07	1.02717	up
evm.TU.Gh_A06G1450	4041	4873	3913	1639	1463	1205	80.2599	103.619	80.5248	29.3138	32.0779	20.9632	2.7e-13	-1.55331	down
evm.TU.Gh_A06G1466	546	770	594	89	95	120	6.92795	10.2834	7.77783	0.977036	1.42514	1.43093	1.77e-14	-2.64318	down
evm.TU.Gh_A06G1554	249	298	284	173	108	85	2.45082	3.13754	2.89751	1.52792	1.16728	0.726782	0.00093764	-1.17219	down
evm.TU.Gh_A06G1571	102	114	120	6	34	24	1.2157	1.56644	1.49189	0.058811	0.439238	0.247895	1.04e-05	-2.32347	down
evm.TU.Gh_A06G1594	38	18	9	337	258	522	0.37684	0.204394	0.08715	3.05385	3.04354	4.6044	3.8e-13	4.1003	up
evm.TU.Gh_A06G1599	419	307	452	868	808	1113	4.41654	3.44004	4.84577	8.00472	9.26004	9.72817	7.58e-10	1.25142	up
evm.TU.Gh_A06G1604	201	179	228	502	283	519	1.65164	1.56829	2.02217	3.70953	2.56529	3.73626	0.000166079	1.08733	up
evm.TU.Gh_A06G1640	1014	926	1430	503	549	468	15.5613	15.2241	22.7496	6.95459	9.31035	6.29283	0.0012828	-1.12062	down
evm.TU.Gh_A06G1641	364	231	256	2796	1279	1875	2.65056	1.81628	1.93731	18.4025	10.3534	12.004	8.99e-07	2.79854	up
evm.TU.Gh_A06G1644	93	81	71	0	8	7	3.14325	2.74163	2.25936	0	0.259487	0.109137	5.35e-09	-3.96055	down
evm.TU.Gh_A06G1683	321	150	248	579	437	664	2.52843	1.41391	1.98069	3.85582	3.5532	4.39461	1.46e-06	1.22903	up
evm.TU.Gh_A06G1742	1088	828	949	2015	1550	2456	10.5528	8.49543	9.55766	17.3577	16.3861	20.7376	2.46e-09	1.07053	up
evm.TU.Gh_A06G1745	682	461	453	1262	1095	1101	9.77951	6.99147	6.6519	16.2509	17.1533	13.8053	2.83e-09	1.13534	up
evm.TU.Gh_A06G1774	69	22	21	146	159	222	3.21478	1.0724	1.01251	6.13224	8.17234	9.08328	4.78e-07	2.25557	up
evm.TU.Gh_A06G1780	76	41	77	198	174	297	1.08204	0.661091	0.951655	2.51285	2.55596	3.51924	5.41e-06	1.78687	up
evm.TU.Gh_A06G1786	620	425	533	1084	1059	1100	4.43171	3.33225	3.99918	6.99345	8.3903	6.88575	5.76e-08	1.06032	up
evm.TU.Gh_A06G1790	799	681	458	14	52	53	6.17796	5.6777	3.6886	0.091555	0.465371	0.385188	2.93e-15	-3.98016	down
evm.TU.Gh_A06G1833	354	359	310	84	106	135	1.81755	1.97442	1.72729	0.3848	0.601595	0.606444	4.17e-07	-1.63967	down
evm.TU.Gh_A06G1836	324	977	454	11	10	0	4.82019	15.5601	6.99747	0.141177	0.155289	0	2.41e-05	-6.32744	down
evm.TU.Gh_A06G1845	100	108	107	355	195	348	1.0756	1.2355	1.19899	3.46073	2.29324	3.30219	9.64e-06	1.4966	up
evm.TU.Gh_A06G1863	241	89	113	396	297	490	6.50477	2.59871	3.10024	9.73583	8.94894	11.6413	7.37e-05	1.4222	up
evm.TU.Gh_A06G1866	263	314	233	145	107	130	5.91643	8.18284	6.41062	3.27782	1.46098	1.39727	0.00289755	-1.0812	down
evm.TU.Gh_A06G1925	701	734	767	232	207	249	4.11971	4.58835	4.69253	1.18459	1.29334	1.26174	4.42e-13	-1.66917	down
evm.TU.Gh_A06G1941	248	65	50	936	574	1039	6.9629	1.92769	1.43269	23.676	17.8009	25.5761	1.16e-12	2.81566	up
evm.TU.Gh_A06G1956	679	672	897	2214	2175	2715	21.7972	26.4076	35.6399	77.2876	93.4318	81.9968	6.78e-25	1.67017	up
evm.TU.Gh_A06G1957	123	154	225	384	387	527	5.13542	6.86156	9.78162	14.5015	17.9457	19.375	1.84e-06	1.37553	up
evm.TU.Gh_A06G1958	184	115	255	555	440	463	8.78786	5.87388	12.6475	23.9799	23.3223	19.4333	3e-07	1.41066	up
evm.TU.Gh_A06G2046	387	518	447	201	220	175	5.08738	7.36361	5.98836	2.39148	3.12982	1.98509	3.31e-05	-1.15431	down
evm.TU.Gh_A06G2065	134	142	120	41	45	46	1.34284	1.5243	1.2499	0.366044	0.492052	0.401659	0.00143424	-1.56453	down
evm.TU.Gh_A06G2103	171	212	135	76	81	70	3.16358	3.82292	2.43948	1.14145	1.5209	1.02707	0.0075731	-1.16577	down
evm.TU.Gh_A07G0030	215	287	267	135	117	92	1.50373	2.14404	1.93522	0.861082	0.924309	0.557916	0.00175143	-1.13998	down
evm.TU.Gh_A07G0039	1048	677	942	1946	1284	2451	10.1248	6.70775	9.3248	16.2245	13.9141	20.8014	0.000614738	1.08195	up
evm.TU.Gh_A07G0058	416	158	245	1355	1036	1659	28.4676	11.5506	17.3749	83.6413	78.4026	99.6413	4.71e-19	2.3115	up
evm.TU.Gh_A07G0063	316	223	252	98	81	69	2.39484	1.70769	1.82348	0.594505	0.566154	0.453988	5.06e-06	-1.65021	down
evm.TU.Gh_A07G0078	27	38	9	115	112	224	0.327898	0.497328	0.103602	1.40699	1.62918	2.53269	6.89e-05	2.59478	up
evm.TU.Gh_A07G0098	6135	4782	7378	19232	11449	24046	58.8061	49.0414	73.1245	164.225	120.242	199.683	6.3e-05	1.56472	up
evm.TU.Gh_A07G0104	334	250	413	79	118	103	3.77657	3.02184	4.83648	0.803275	1.47021	1.01274	7.8e-06	-1.69545	down
evm.TU.Gh_A07G0112	125	150	115	640	491	466	0.812476	1.03593	0.920918	4.71001	3.50039	3.21591	6.32e-14	2.04596	up
evm.TU.Gh_A07G0124	57	37	55	258	174	292	0.796549	0.579707	0.811645	3.47223	2.88593	3.89873	4.85e-09	2.27638	up
evm.TU.Gh_A07G0145	304	189	404	583	513	756	13.9884	9.2892	19.2838	24.1808	26.0748	30.5211	0.00019679	1.05083	up
evm.TU.Gh_A07G0146	469	40	11	928	461	739	3.11913	0.246008	0.06087	5.64544	3.42419	4.28625	0.00732578	2.04687	up
evm.TU.Gh_A07G0160	215	230	228	644	465	823	7.46735	8.64455	8.41699	20.865	17.7689	25.6551	6.1e-09	1.51183	up
evm.TU.Gh_A07G0194	128	55	92	291	157	206	1.48609	0.688086	1.11364	3.07464	2.02566	2.1151	0.00334327	1.25274	up
evm.TU.Gh_A07G0232	364	462	369	202	174	197	19.1949	26.1166	20.1926	9.60909	10.1539	9.10205	0.000472865	-1.05169	down
evm.TU.Gh_A07G0301	152	168	156	20	5	43	1.31339	1.55373	1.39378	0.152047	0.039824	0.321567	6.51e-09	-2.87113	down
evm.TU.Gh_A07G0319	87	192	149	37	31	7	1.16525	2.75445	2.06862	0.447633	0.455444	0.08118	0.000596368	-2.4713	down
evm.TU.Gh_A07G0320	495	534	515	293	209	264	12.4728	14.5695	13.3426	6.60803	5.76659	5.80067	0.000168178	-1.0093	down
evm.TU.Gh_A07G0354	1120	860	942	2597	1753	2748	12.1052	9.91535	10.4809	25.2748	20.9176	26.0077	4.3e-13	1.27739	up
evm.TU.Gh_A07G0363	60	108	124	13	14	19	0.329287	0.636763	0.709844	0.060257	0.085443	0.087503	3.71e-05	-2.66281	down
evm.TU.Gh_A07G0378	773	558	808	1471	1055	2006	20.3055	15.7113	22.0174	34.8256	30.6362	46.2399	0.000935943	1.0744	up
evm.TU.Gh_A07G0379	155	150	198	513	328	609	4.09394	4.25499	5.43913	12.2602	9.61217	14.1633	2.74e-07	1.5148	up
evm.TU.Gh_A07G0388	145	68	120	25	26	24	3.3424	1.67448	2.86644	0.5102	0.662392	0.480863	0.000171078	-2.12028	down
evm.TU.Gh_A07G0397	116	56	90	352	350	459	5.76185	2.97492	4.65885	15.8381	19.3162	20.1219	8.37e-12	2.16329	up
evm.TU.Gh_A07G0401	29	58	52	574	441	617	0.392369	0.865648	0.741304	7.19784	6.79098	7.53673	4.54e-32	3.54784	up
evm.TU.Gh_A07G0403	678	818	797	267	258	291	15.1101	19.8867	18.6151	5.48493	6.42241	5.87942	3.53e-11	-1.47852	down
evm.TU.Gh_A07G0415	275	205	391	102	96	88	1.02752	0.820797	1.51723	0.34154	0.394871	0.28588	0.00144196	-1.58388	down
evm.TU.Gh_A07G0422	134	69	63	17	14	11	2.7566	1.50993	1.3346	0.312173	0.304599	0.194825	0.000811912	-2.63324	down
evm.TU.Gh_A07G0436	856	845	843	217	213	264	15.1686	15.9049	15.3705	3.42123	4.10066	4.05164	1.61e-17	-1.86328	down
evm.TU.Gh_A07G0438	2585	3792	2607	1146	1359	1349	44.8405	70.428	46.861	17.8954	26.0399	20.4978	0.000935817	-1.20087	down
evm.TU.Gh_A07G0439	1446	1272	875	3342	1692	3287	6.27185	6.02332	4.07562	12.4908	8.46204	12.3502	0.00158419	1.19545	up
evm.TU.Gh_A07G0441	21	13	17	131	89	173	0.72326	0.491551	0.592207	4.18446	3.49108	5.37048	1.94e-08	2.93743	up
evm.TU.Gh_A07G0454	92	55	84	246	188	293	1.57471	1.03395	1.47695	3.77634	3.65301	4.5243	1.11e-05	1.65556	up
evm.TU.Gh_A07G0478	69	57	82	10	12	14	0.757996	0.614549	0.897057	0.076143	0.11482	0.103695	0.000150205	-2.51159	down
evm.TU.Gh_A07G0501	335	303	304	831	666	713	1.61082	1.55902	1.51312	3.60167	3.54186	3.0052	3.36e-08	1.24251	up
evm.TU.Gh_A07G0573	179	258	159	85	85	97	3.26384	5.04761	2.99763	1.39166	1.70263	1.55249	0.00562332	-1.14781	down
evm.TU.Gh_A07G0585	658	556	702	1732	1413	1458	9.01899	8.23936	10.0326	20.7406	20.8951	17.4001	3.39e-13	1.27882	up
evm.TU.Gh_A07G0591	475	491	359	177	220	173	4.78823	5.12909	3.77261	1.63347	2.42954	1.44639	2.29e-05	-1.18259	down
evm.TU.Gh_A07G0594	811	1511	794	70	57	55	18.4616	36.8254	18.7229	1.42631	1.41227	1.07745	1.29e-06	-4.089	down
evm.TU.Gh_A07G0614	109	159	75	0	10	16	3.08777	4.81675	2.18227	0	0.282468	0.382765	3.17e-06	-3.7021	down
evm.TU.Gh_A07G0654	3648	3066	3497	7203	5834	7937	47.9717	43.1793	47.2947	85.2509	84.7924	91.6089	3e-10	1.04313	up
evm.TU.Gh_A07G0714	3980	2664	3103	11347	8521	10567	21.1396	15.2759	17.1954	57.0245	52.7906	51.6884	1.94e-22	1.65141	up
evm.TU.Gh_A07G0742	256	182	198	465	394	420	2.73007	2.08616	2.18732	4.48227	4.6479	3.93174	0.000478881	1.02432	up
evm.TU.Gh_A07G0750	278	84	111	509	405	777	19.9657	6.45903	8.21991	33.1723	32.0561	49.075	0.000208306	1.84048	up
evm.TU.Gh_A07G0756	27	30	32	137	104	116	0.763124	0.92399	0.954871	3.59625	3.35097	2.95677	0.000104754	2.0113	up
evm.TU.Gh_A07G0769	71	94	100	217	129	276	0.790195	1.13058	1.15916	2.19511	1.59169	2.71671	0.00233334	1.20946	up
evm.TU.Gh_A07G0775	3	2	21	102	83	96	0.038935	0.030352	0.386258	1.67017	1.66728	1.53045	2.89e-08	3.44178	up
evm.TU.Gh_A07G0816	1044	831	806	2734	2211	2750	5.81129	4.95149	4.6483	13.7125	13.6009	13.4178	1.16e-21	1.5299	up
evm.TU.Gh_A07G0841	188	174	117	14	9	9	1.87392	1.84879	1.20242	0.11686	0.088694	0.070362	7.21e-14	-3.89537	down
evm.TU.Gh_A07G0862	1042	1024	1047	501	431	468	7.70137	8.10103	8.02016	3.33202	3.51295	3.03036	4.13e-09	-1.14019	down
evm.TU.Gh_A07G0863	172	178	134	64	56	84	1.39073	1.51017	1.09717	0.571573	0.588545	0.604029	0.00667873	-1.24572	down
evm.TU.Gh_A07G0885	64	123	65	11	28	13	0.845238	1.75946	0.887899	0.130157	0.423637	0.152433	0.00457805	-2.20747	down
evm.TU.Gh_A07G0921	146	73	46	277	273	306	1.74951	0.928879	0.692672	3.18269	3.53279	3.41679	1.31e-06	1.71542	up
evm.TU.Gh_A07G0923	1048	1017	1017	487	343	564	13.2739	13.5287	13.0864	5.51529	4.72699	6.27082	6.37e-09	-1.15098	down
evm.TU.Gh_A07G0935	41	7	5	350	361	237	0.448742	0.082402	0.046591	3.52171	4.45033	2.3158	1.49e-11	4.21638	up
evm.TU.Gh_A07G0952	37	8	25	123	55	96	0.556003	0.1209	0.383733	1.68591	0.925972	1.28335	0.000691908	1.96404	up
evm.TU.Gh_A07G0981	104	44	54	212	144	292	2.78663	1.25681	1.48908	5.15318	4.29278	6.8975	0.00016584	1.67614	up
evm.TU.Gh_A07G0984	168	91	129	49	62	27	0.750633	0.435794	1.15997	0.278199	0.518296	0.204417	0.003167	-1.43063	down
evm.TU.Gh_A07G0991	546	888	808	116	143	138	4.44625	7.55096	6.61525	0.817342	1.24744	0.961345	8.82e-09	-2.47622	down
evm.TU.Gh_A07G1007	79	44	68	179	136	133	1.74584	1.04353	1.55556	3.58	3.34421	2.58826	0.00856137	1.24803	up
evm.TU.Gh_A07G1012	10	11	5	84	49	65	0.152366	0.190604	0.070276	1.25985	0.907296	0.951664	2.2e-05	2.92484	up
evm.TU.Gh_A07G1059	112	73	69	16	27	23	3.17536	2.19256	2.02241	0.404402	0.82448	0.5658	0.00126111	-1.90033	down
evm.TU.Gh_A07G1108	265	199	196	26	47	44	13.5835	10.9555	10.4435	1.17065	2.64869	1.9606	1.54e-09	-2.45664	down
evm.TU.Gh_A07G1121	867	1289	899	284	233	230	14.4944	23.0549	14.2626	4.41413	4.1599	3.50223	2.83e-07	-2.02143	down
evm.TU.Gh_A07G1123	135	193	68	22	27	21	1.13382	1.65924	0.563218	0.149003	0.32697	0.195903	0.00655148	-2.46922	down
evm.TU.Gh_A07G1124	145	153	122	66	27	45	1.21859	1.37534	1.0671	0.4995	0.251357	0.472723	0.000941028	-1.62377	down
evm.TU.Gh_A07G1142	88	83	77	258	264	337	1.18172	1.43187	1.16589	2.84944	3.65724	3.61524	3.24e-07	1.8034	up
evm.TU.Gh_A07G1158	198	109	184	369	322	440	4.17712	2.4584	3.96678	7.29789	7.77898	8.43509	7.99e-05	1.21346	up
evm.TU.Gh_A07G1172	423	406	349	131	70	230	19.1797	19.6702	16.3702	5.34451	3.47185	9.12017	2.14e-06	-1.48424	down
evm.TU.Gh_A07G1183	81	109	72	24	9	21	1.86247	2.67121	1.71606	0.49479	0.204942	0.411333	0.000150308	-2.30938	down
evm.TU.Gh_A07G1202	616	603	656	262	243	309	4.65601	4.88165	4.93742	2.28746	2.19844	2.03806	8.47e-07	-1.19522	down
evm.TU.Gh_A07G1238	226	164	128	442	226	422	9.35628	7.25249	5.46539	16.4647	10.3355	15.2951	0.0051816	1.0607	up
evm.TU.Gh_A07G1240	440	486	588	1494	1057	1287	4.63702	6.17357	7.25372	15.906	13.9008	13.4404	2.25e-13	1.34454	up
evm.TU.Gh_A07G1253	364	415	294	130	150	124	4.86776	6.02135	3.81558	1.59316	2.21978	1.45906	8.77e-06	-1.37995	down
evm.TU.Gh_A07G1254	1815	2374	1853	735	767	854	12.2066	17.1016	12.6341	4.35231	5.75268	4.89574	2.79e-08	-1.34505	down
evm.TU.Gh_A07G1264	176	261	239	94	68	57	2.12227	3.18967	2.79158	0.936066	0.949448	0.539801	3.38e-05	-1.61417	down
evm.TU.Gh_A07G1285	539	298	414	1039	808	1134	8.27436	4.89181	6.60978	14.3711	13.7042	15.2582	2.07e-10	1.25953	up
evm.TU.Gh_A07G1286	602	238	391	2319	1629	2210	22.7829	9.65043	15.3412	79.1205	68.1489	73.3689	5.07e-36	2.33162	up
evm.TU.Gh_A07G1294	56	101	55	11	22	27	0.89912	2.14964	0.920272	0.138825	0.296701	0.301469	0.00881269	-1.80279	down
evm.TU.Gh_A07G1351	378	693	419	167	137	129	6.33652	12.1385	7.04351	2.50334	2.45431	1.93471	0.00281354	-1.77291	down
evm.TU.Gh_A07G1373	145	200	165	82	34	59	5.90977	8.70752	6.97362	3.00499	1.50283	2.09669	0.000533537	-1.5648	down
evm.TU.Gh_A07G1375	748	1008	916	216	203	162	6.48074	9.34599	8.30426	1.65008	1.97317	1.20703	3.76e-16	-2.17872	down
evm.TU.Gh_A07G1385	173	83	78	502	226	539	3.60641	1.85138	1.67508	9.42892	5.19108	9.85071	0.000617527	1.90616	up
evm.TU.Gh_A07G1387	167	159	114	74	30	41	6.03942	6.16205	4.26699	2.39457	1.16676	1.27347	0.000760066	-1.61361	down
evm.TU.Gh_A07G1393	93	107	97	13	7	12	2.79996	3.47179	3.02655	0.353586	0.202695	0.309655	8.81e-08	-3.22879	down
evm.TU.Gh_A07G1424	139	107	117	64	42	33	2.19999	1.92314	1.8838	0.93701	0.725514	0.46183	0.00768516	-1.36781	down
evm.TU.Gh_A07G1441	207	241	226	88	60	67	3.12559	3.89829	3.53528	1.18916	0.993643	0.877169	2.78e-05	-1.64439	down
evm.TU.Gh_A07G1446	541	646	643	291	216	173	2.52484	3.23185	3.11044	1.22137	1.11429	0.707393	9.22e-09	-1.41213	down
evm.TU.Gh_A07G1452	511	648	311	6	14	6	17.7007	24.9972	11.6033	0.179978	0.461898	0.196228	7.85e-13	-5.74669	down
evm.TU.Gh_A07G1458	90	76	55	14	6	7	1.1552	1.04031	0.726724	0.162314	0.071638	0.074327	5.91e-06	-3.03874	down
evm.TU.Gh_A07G1464	4277	5916	5975	1859	1934	1465	76.5209	110.028	108.233	29.2724	38.4232	22.4788	9.08e-08	-1.59331	down
evm.TU.Gh_A07G1466	194	103	110	433	245	387	5.07025	2.87555	2.95742	10.188	7.07914	8.86834	2.51e-05	1.38524	up
evm.TU.Gh_A07G1479	92	98	138	0	0	0	1.49984	1.72164	2.57611	0	0	0	1.54e-20	#NAME?	down
evm.TU.Gh_A07G1481	669	300	341	1582	872	1832	7.04082	3.45482	3.62073	14.8601	10.1266	16.8876	0.000131141	1.69981	up
evm.TU.Gh_A07G1584	115	147	133	54	37	47	2.18175	3.02233	2.73721	0.944827	0.761811	0.646346	0.00234919	-1.51807	down
evm.TU.Gh_A07G1593	432	293	616	2217	1549	2558	17.1467	12.5323	25.4655	79.7632	68.3464	89.571	1.37e-18	2.23309	up
evm.TU.Gh_A07G1604	105	95	135	227	243	335	5.78362	5.593	7.72029	11.3092	14.8267	16.2331	0.000388861	1.27346	up
evm.TU.Gh_A07G1610	1314	2305	1283	615	379	376	26.3356	49.2525	26.694	10.8982	8.44247	6.44082	0.00349723	-1.83874	down
evm.TU.Gh_A07G1614	1294	739	872	2416	1944	2409	30.917	18.8885	21.5866	51.9843	51.2988	50.436	4.28e-14	1.23254	up
evm.TU.Gh_A07G1623	58	62	54	20	12	7	0.693875	0.791552	0.680337	0.209867	0.154066	0.063863	0.00238105	-2.14027	down
evm.TU.Gh_A07G1635	125	114	60	246	250	254	0.787452	0.774423	0.390505	1.40208	1.7529	1.41128	0.000304809	1.3477	up
evm.TU.Gh_A07G1646	80	188	165	9	25	16	0.818846	2.19475	1.82614	0.088066	0.283299	0.143668	0.000101125	-3.05832	down
evm.TU.Gh_A07G1653	643	415	533	1399	926	1636	12.4175	8.58293	10.6702	24.338	19.758	27.7001	6.46e-07	1.30994	up
evm.TU.Gh_A07G1661	494	558	602	232	244	209	5.92576	7.16228	7.47524	2.49777	3.22607	2.19532	9.38e-07	-1.24662	down
evm.TU.Gh_A07G1677	299	384	512	181	194	181	2.29244	3.18846	3.66899	1.15928	1.43675	1.18253	0.00695425	-1.08262	down
evm.TU.Gh_A07G1698	167	222	171	109	100	45	2.83151	3.89721	3.04536	1.60815	1.80478	0.621715	0.00806542	-1.10263	down
evm.TU.Gh_A07G1705	894	648	645	164	214	92	31.3696	24.3303	23.4705	5.98312	8.28698	2.80884	9.02e-12	-2.15831	down
evm.TU.Gh_A07G1725	65	174	77	6	7	0	1.38897	4.02043	1.72608	0.113607	0.143819	0	0.000766769	-4.52894	down
evm.TU.Gh_A07G1763	81	13	28	332	247	241	2.13535	0.13733	0.814343	9.18048	3.90499	4.24696	4.55e-13	2.77831	up
evm.TU.Gh_A07G1779	767	432	631	231	162	219	4.47451	2.46139	3.61433	1.07246	0.877609	0.937302	3.87e-05	-1.57471	down
evm.TU.Gh_A07G1797	240	158	195	554	443	612	2.6537	1.86916	2.22789	5.52332	5.41881	5.93917	3.53e-08	1.4464	up
evm.TU.Gh_A07G1798	218	159	258	482	594	575	2.87757	2.23583	3.52579	5.72419	8.65848	6.65031	5.19e-06	1.40691	up
evm.TU.Gh_A07G1803	1383	800	699	3840	2474	4239	17.598	10.9292	9.20429	44.214	34.8972	47.321	7.23e-11	1.86933	up
evm.TU.Gh_A07G1804	394	185	194	731	528	701	4.56887	2.29846	2.34201	7.65854	6.78143	7.15055	1.02e-07	1.35222	up
evm.TU.Gh_A07G1805	7904	5595	6837	16937	13248	18766	86.4121	65.1967	77.9819	166.006	161.258	182.161	2.63e-11	1.27148	up
evm.TU.Gh_A07G1850	308	366	268	76	38	162	12.0351	15.3244	10.8422	2.67005	1.61665	5.54786	2.63e-06	-1.81576	down
evm.TU.Gh_A07G1900	1851	2191	1365	842	956	749	75.6853	95.8156	57.8749	30.9931	43.0511	23.7349	0.00330968	-1.05559	down
evm.TU.Gh_A07G1906	231	379	88	6	5	5	10.2196	17.9619	4.0136	0.224461	0.219734	0.175353	0.000473613	-5.43795	down
evm.TU.Gh_A07G1915	8	11	15	70	119	62	0.079748	0.124491	0.165119	0.708567	1.48193	0.613405	0.00318073	2.94041	up
evm.TU.Gh_A07G1928	144	172	156	27	80	5	1.0795	1.20225	1.22409	0.145897	0.540274	0.026765	3.18e-05	-1.94984	down
evm.TU.Gh_A07G1948	221	131	228	486	373	497	4.25691	2.6731	4.54666	8.22553	7.751	8.266	1.27e-05	1.23219	up
evm.TU.Gh_A07G1959	94	93	75	27	34	15	0.716205	0.822177	0.648235	0.217246	0.37833	0.09443	0.00263207	-1.73095	down
evm.TU.Gh_A07G1970	1150	570	798	1897	1688	2466	20.8196	11.8561	15.6949	29.9943	33.5971	37.9732	2.77e-07	1.27412	up
evm.TU.Gh_A07G1995	14	20	16	79	102	73	0.411034	0.64152	0.479197	2.15834	3.43274	1.94399	9.26e-05	2.38039	up
evm.TU.Gh_A07G2009	114	208	122	41	44	27	1.26764	2.48254	1.40566	0.406896	0.532833	0.257317	0.001993	-1.95476	down
evm.TU.Gh_A07G2011	8114	6080	7411	17551	12256	20835	87.8376	70.4745	83.1437	171.13	146.553	197.643	3.03e-08	1.22376	up
evm.TU.Gh_A07G2026	80	78	118	306	195	301	1.94467	2.03155	2.99561	6.75292	5.25746	6.44952	1.82e-05	1.53227	up
evm.TU.Gh_A07G2037	329	362	237	110	96	101	3.03465	3.55461	2.33222	0.770449	0.989052	0.916974	2.78e-06	-1.58257	down
evm.TU.Gh_A07G2053	547	743	592	66	57	115	5.09572	7.41421	5.71006	0.548364	0.579509	0.935845	6.21e-20	-2.99751	down
evm.TU.Gh_A07G2091	1032	894	829	2228	1455	2233	15.0521	13.9687	12.5035	29.1529	23.325	28.4162	2.05e-10	1.0985	up
evm.TU.Gh_A07G2109	618	403	540	2765	2203	2801	10.5177	6.89944	9.14707	42.6325	39.7637	39.9779	6.69e-46	2.32442	up
evm.TU.Gh_A07G2119	11	10	24	253	155	229	0.174905	0.206815	0.605866	5.37629	4.83719	4.29742	7.87e-17	3.81719	up
evm.TU.Gh_A07G2126	170	88	127	453	414	527	3.41309	1.80938	2.53805	7.89543	8.96092	8.97775	7.51e-11	1.87083	up
evm.TU.Gh_A07G2131	72	47	37	180	167	216	0.589068	0.41091	0.310963	1.33647	1.51829	1.56338	1.21e-05	1.86468	up
evm.TU.Gh_A07G2139	129	61	111	14	25	6	1.29171	0.649689	1.14419	0.11938	0.276181	0.18827	2.23e-05	-2.65079	down
evm.TU.Gh_A07G2140	268	383	276	19	27	74	3.58768	5.54104	3.94998	0.14692	0.359065	0.583947	8.4e-12	-2.97303	down
evm.TU.Gh_A07G2148	174	195	136	0	0	3	2.46943	2.97113	2.00401	0	0	0.025152	6.92e-26	-7.49362	down
evm.TU.Gh_A07G2159	272	314	338	203	92	133	4.40336	5.4516	5.67292	2.95682	1.64639	1.87675	0.00117141	-1.12366	down
evm.TU.Gh_A07G2172	1343	1582	1193	132	89	217	40.6557	50.9983	37.4961	3.71047	2.85874	5.94543	3.16e-30	-3.25611	down
evm.TU.Gh_A07G2201	455	938	502	143	133	109	11.9079	26.2794	13.6019	3.36123	3.83199	2.49924	0.00369422	-2.28224	down
evm.TU.Gh_A07G2211	365	460	417	143	169	234	2.65767	3.58976	3.11045	0.928083	1.34242	1.47739	6.51e-05	-1.17831	down
evm.TU.Gh_A07G2213	2013	2619	1645	1236	906	797	98.1746	133.857	83.6031	53.8275	48.8393	34.0404	0.00412535	-1.08249	down
evm.TU.Gh_A07G2241	417	588	598	274	251	98	22.2236	33.5606	33.0461	13.1515	14.7816	4.56792	0.00113588	-1.32298	down
evm.TU.Gh_A07G2261	68	52	19	308	211	274	1.1786	0.959403	0.341768	4.83584	4.0636	4.18508	3.73e-11	2.51751	up
evm.TU.Gh_A07G2272	259	179	156	43	58	35	6.04111	4.47297	3.76599	0.902923	1.4945	0.701929	9.88e-07	-2.07575	down
evm.TU.Gh_A07G2274	118	66	74	183	140	253	1.2568	0.715561	0.897768	1.74644	1.64989	2.35651	0.00575552	1.15631	up
evm.TU.Gh_A07G2284	674	959	616	161	147	142	3.05814	4.66658	2.89962	0.653682	0.734818	0.565062	7.72e-08	-2.3066	down
evm.TU.Gh_A07G2304	114	139	113	39	20	38	2.14056	2.80002	2.19186	0.658174	0.411564	0.628451	0.000208626	-1.93485	down
evm.TU.Gh_A07G2312	347	229	296	825	766	918	4.0825	2.88368	3.60743	8.74888	9.96085	9.46494	1.04e-12	1.53951	up
evm.TU.Gh_A07G2327	192	390	227	31	39	41	1.39312	3.34068	1.819	0.236384	0.397881	0.324865	0.000204307	-2.84973	down
evm.TU.Gh_A07G2338	1948	1200	1711	4210	3718	4558	25.6568	16.6892	23.168	49.1125	53.624	52.2873	2.39e-18	1.37488	up
evm.TU.Gh_A07G2342	119	142	103	18	37	31	2.20732	2.78356	2.06398	0.277201	0.771318	0.511218	5.98e-05	-2.03901	down
evm.TU.Gh_A07G2350	692	712	703	322	377	323	5.3813	5.8605	5.55133	2.08861	3.06219	2.12026	5.98e-06	-1.01461	down
evm.TU.Gh_A08G0019	128	70	44	707	408	470	5.66348	3.3082	1.989	28.1784	19.9539	18.2416	8.8e-10	2.7196	up
evm.TU.Gh_A08G0024	439	355	419	2129	1342	2682	6.04626	5.24455	6.10522	26.3745	20.2904	32.54	1.08e-09	2.32933	up
evm.TU.Gh_A08G0038	487	360	286	131	202	177	4.85249	3.58381	2.6926	1.26696	2.17767	1.41784	0.00545885	-1.11218	down
evm.TU.Gh_A08G0080	94	80	107	194	151	256	1.91824	1.642	2.26724	3.62399	3.27165	4.63708	0.00781797	1.09207	up
evm.TU.Gh_A08G0081	433	178	258	1168	957	1045	12.2753	5.37988	7.5821	29.8417	29.9827	25.9608	5.35e-21	1.8872	up
evm.TU.Gh_A08G0104	350	464	385	75	37	66	11.0842	15.6646	12.6095	2.12677	1.26447	1.82458	3.03e-17	-2.77061	down
evm.TU.Gh_A08G0139	428	523	373	202	216	213	2.94979	3.86343	2.66684	1.25319	1.64247	1.28402	0.000210558	-1.04946	down
evm.TU.Gh_A08G0195	1440	674	2314	3474	3453	5831	29.4133	14.2962	47.3247	63.1045	77.7032	102.93	0.00162174	1.52918	up
evm.TU.Gh_A08G0197	341	177	225	856	593	861	12.1188	6.72867	8.27136	27.3992	23.2571	26.9386	2.84e-13	1.64064	up
evm.TU.Gh_A08G0214	7	36	16	139	82	87	0.110715	0.605031	0.26545	2.00898	1.42761	1.21444	1.94e-05	2.37278	up
evm.TU.Gh_A08G0264	551	528	341	174	241	220	23.1334	23.7661	14.8147	6.5677	11.1905	8.07916	0.00206001	-1.12887	down
evm.TU.Gh_A08G0316	517	450	385	969	757	1179	16.6325	15.4873	12.8101	28.079	26.8831	33.2201	2.61e-08	1.10242	up
evm.TU.Gh_A08G0350	29	13	3	165	192	213	0.6225	0.288326	0.044729	3.34428	4.73799	4.20554	8.33e-15	3.69396	up
evm.TU.Gh_A08G0371	459	235	394	1856	1802	1514	8.89082	4.87495	7.91727	32.3997	38.5937	25.7162	2.72e-13	2.27996	up
evm.TU.Gh_A08G0386	2690	194	490	7565	4847	10052	46.9457	3.61233	8.84577	118.908	93.4362	153.728	6.4e-07	2.74203	up
evm.TU.Gh_A08G0459	37	16	28	280	75	205	0.91398	0.430303	0.720692	6.52866	2.10631	4.70338	0.00420627	2.76105	up
evm.TU.Gh_A08G0481	29	21	0	191	201	210	0.461097	0.328428	0	2.74187	3.39798	2.81935	5.06e-15	3.61521	up
evm.TU.Gh_A08G0491	340	299	254	132	83	173	8.3184	7.83719	6.44669	2.90564	2.22693	3.70465	0.000522332	-1.2179	down
evm.TU.Gh_A08G0501	9	7	0	58	56	86	0.108599	0.080627	0	0.64483	0.765021	0.933879	4.57e-07	3.65091	up
evm.TU.Gh_A08G0521	35	16	17	101	51	72	0.323613	0.105774	0.109355	1.05888	0.683627	0.714389	0.00636188	1.72	up
evm.TU.Gh_A08G0530	526	241	364	2051	1115	2258	16.9947	8.32708	12.2039	59.7677	39.8167	64.0108	6.13e-08	2.25128	up
evm.TU.Gh_A08G0553	123	47	104	240	181	203	1.99627	0.797035	1.59567	3.28821	3.04815	3.07246	0.00317071	1.20359	up
evm.TU.Gh_A08G0570	282	382	480	136	57	20	3.67433	5.13443	7.27243	1.84326	0.962405	0.192925	3.31e-06	-2.41816	down
evm.TU.Gh_A08G0581	1805	883	1332	3754	3103	3552	11.5885	5.74976	8.31911	19.0867	20.6373	17.6617	1.72e-15	1.38917	up
evm.TU.Gh_A08G0585	157	201	180	74	57	65	2.05812	2.69825	2.2666	0.898796	0.844174	0.765282	0.0007997	-1.4512	down
evm.TU.Gh_A08G0590	137	169	183	77	69	58	1.31009	2.18378	1.46147	0.597326	0.340442	0.411311	0.00567267	-1.24104	down
evm.TU.Gh_A08G0618	605	1156	668	168	246	142	10.8788	22.264	12.4525	2.72177	4.87574	2.23769	0.00210979	-2.0828	down
evm.TU.Gh_A08G0637	57	104	70	29	23	19	0.817018	1.60358	1.03626	0.359798	0.365606	0.211309	0.0066529	-1.68883	down
evm.TU.Gh_A08G0643	96	138	88	10	11	17	2.41152	3.73626	2.30904	0.222745	0.281946	0.375334	8.65e-08	-3.08301	down
evm.TU.Gh_A08G0654	425	284	297	1071	818	948	8.22357	5.8814	5.95075	18.6985	17.5123	16.1083	1.78e-13	1.50742	up
evm.TU.Gh_A08G0711	1010	796	1032	386	213	703	17.418	14.6474	18.3511	5.99993	4.00777	10.4592	0.00186726	-1.15618	down
evm.TU.Gh_A08G0714	3234	1956	1903	6912	3372	7047	52.0155	33.6897	31.7483	100.256	59.9989	99.2856	0.00334076	1.27381	up
evm.TU.Gh_A08G0730	111	43	63	234	120	249	2.71535	1.10754	1.67283	5.25016	3.32799	5.64766	0.00177442	1.46431	up
evm.TU.Gh_A08G0747	659	418	589	1454	1024	1946	11.6816	7.84878	10.7586	23.1935	19.9665	30.4453	2.36e-05	1.40134	up
evm.TU.Gh_A08G0751	352	487	431	166	157	168	3.49891	5.25787	4.07979	1.48977	1.71485	1.4793	3.14e-06	-1.35882	down
evm.TU.Gh_A08G0771	768	1114	756	298	317	330	23.1346	35.9541	23.6216	8.08126	10.5361	8.70385	6.18e-05	-1.46537	down
evm.TU.Gh_A08G0810	216	365	290	135	82	126	1.55207	2.33913	2.14073	0.8639	0.637706	0.69458	0.00126973	-1.35687	down
evm.TU.Gh_A08G0831	335	427	308	213	67	92	12.1097	16.6545	11.6273	6.95745	2.45255	2.86295	0.000234594	-1.54577	down
evm.TU.Gh_A08G0863	561	638	651	229	236	222	3.47993	4.72731	4.65253	1.43548	1.78667	1.35485	7.6e-09	-1.40802	down
evm.TU.Gh_A08G0866	46	22	20	115	95	108	0.726526	0.512692	0.296672	1.5841	1.54233	1.5468	0.000608508	1.8721	up
evm.TU.Gh_A08G0867	46	10	28	199	112	213	0.601168	0.150937	0.403943	2.44952	2.00466	2.58678	7.84e-09	2.63853	up
evm.TU.Gh_A08G0877	7740	8661	10153	3921	4802	3931	100.857	120.829	137.089	46.0147	69.1076	44.8806	1.24e-05	-1.03814	down
evm.TU.Gh_A08G0878	221	233	217	125	101	98	3.995	4.06528	4.02493	2.12264	1.90127	1.70568	0.0084808	-1.03614	down
evm.TU.Gh_A08G0889	320	458	304	179	154	109	8.31973	12.318	7.41953	4.29791	3.96303	2.5924	0.00131356	-1.26876	down
evm.TU.Gh_A08G0893	378	392	299	122	140	151	1.70493	1.89046	1.39552	0.492475	0.694796	0.59338	1.56e-05	-1.35239	down
evm.TU.Gh_A08G0918	417	588	418	72	83	59	4.44765	6.71174	4.61695	0.684082	0.966122	0.54746	3.76e-12	-2.7008	down
evm.TU.Gh_A08G0921	84	67	97	262	144	213	1.54891	1.32424	1.6134	4.51377	2.87313	3.59817	0.00107822	1.3132	up
evm.TU.Gh_A08G0930	156	192	144	50	77	80	1.93287	2.52428	1.82038	0.533104	1.0625	0.875217	0.00603185	-1.22316	down
evm.TU.Gh_A08G1000	24	15	26	198	60	124	1.23599	0.813605	1.12895	6.47303	2.34997	4.04018	0.00558161	2.53066	up
evm.TU.Gh_A08G1003	592	588	688	245	250	255	6.3501	6.75432	7.74787	2.36099	2.99656	2.37806	7.91e-08	-1.29747	down
evm.TU.Gh_A08G1010	121	162	243	63	51	61	0.885344	1.27329	1.85123	0.465468	0.430618	0.445786	0.0056671	-1.58307	down
evm.TU.Gh_A08G1012	51	2	0	229	165	271	0.768683	0.032266	0	3.13114	2.7769	3.61625	2.33e-16	3.67289	up
evm.TU.Gh_A08G1015	102	60	58	219	141	216	1.14614	0.890695	0.777208	2.44398	1.84429	2.61031	0.000862039	1.3887	up
evm.TU.Gh_A08G1033	531	571	708	276	240	255	3.36119	4.46574	4.98944	1.63499	1.89091	1.72019	7.29e-07	-1.21856	down
evm.TU.Gh_A08G1071	1640	1245	1843	5683	5059	6184	6.31122	5.19304	7.42171	19.0429	22.1316	21.4483	7.53e-32	1.85122	up
evm.TU.Gh_A08G1072	607	557	646	273	248	173	4.25073	4.91653	5.11094	1.76731	2.2414	1.15729	2.92e-08	-1.35356	down
evm.TU.Gh_A08G1100	493	456	362	956	649	1028	6.06264	6.00228	4.61174	10.5856	8.82079	11.0855	1.07e-06	1.00112	up
evm.TU.Gh_A08G1118	816	1198	890	453	404	445	7.58449	11.6713	8.48759	4.01495	4.11115	3.60038	0.00025784	-1.14823	down
evm.TU.Gh_A08G1139	235	234	244	107	105	106	7.19423	7.66374	7.73687	2.94711	3.55242	2.84465	0.00246636	-1.14632	down
evm.TU.Gh_A08G1140	74	90	104	22	16	18	1.9233	2.52393	2.81627	0.519681	0.459326	0.398722	0.000144351	-2.25379	down
evm.TU.Gh_A08G1166	206	237	153	66	97	64	3.98931	4.90313	3.07039	1.14602	2.06006	1.07995	0.000766769	-1.34774	down
evm.TU.Gh_A08G1178	135	179	288	50	63	44	1.46445	2.084	3.25334	0.486354	0.755595	0.414795	0.00472413	-1.90262	down
evm.TU.Gh_A08G1200	11	5	19	86	63	115	0.245941	0.11927	0.427699	1.74253	1.5759	2.26717	2.13e-06	2.9095	up
evm.TU.Gh_A08G1201	378	524	386	232	245	143	3.03477	4.49519	3.21807	1.67004	2.15883	0.998575	0.005501	-1.01869	down
evm.TU.Gh_A08G1232	129	97	124	38	58	31	3.09578	2.62206	3.21258	0.819842	1.55835	0.661389	0.00534835	-1.40481	down
evm.TU.Gh_A08G1235	106	82	80	0	0	0	2.37617	1.96166	1.84796	0	0	0	1.83e-17	#NAME?	down
evm.TU.Gh_A08G1276	167	90	116	320	206	381	3.05412	1.75907	2.19958	5.27347	4.16418	6.11556	0.000155496	1.27589	up
evm.TU.Gh_A08G1293	22	22	18	77	64	63	1.60156	1.67754	1.31479	5.02217	5.10572	3.98481	0.00851121	1.73342	up
evm.TU.Gh_A08G1294	6189	5015	6697	2658	2679	2918	92.3477	80.1139	103.552	35.7206	44.1466	38.1399	6.51e-10	-1.09858	down
evm.TU.Gh_A08G1300	275	415	186	14	13	11	14.9037	24.1036	10.448	0.642434	0.744768	0.51446	2.57e-07	-4.50784	down
evm.TU.Gh_A08G1307	92	146	154	2	7	49	1.49767	2.54062	2.60851	0.019781	0.116972	0.690031	3.8e-06	-2.81837	down
evm.TU.Gh_A08G1363	86	88	87	18	12	15	1.49318	1.65117	1.5638	0.25517	0.195479	0.237504	3.04e-05	-2.53485	down
evm.TU.Gh_A08G1387	503	158	337	1331	822	1831	7.30982	2.46752	4.89029	17.2181	13.1004	23.2367	9.7e-05	1.98807	up
evm.TU.Gh_A08G1393	240	216	189	692	543	646	7.31621	7.05978	5.86142	18.4531	18.1164	16.4783	2.51e-10	1.55248	up
evm.TU.Gh_A08G1404	388	369	406	156	136	135	8.38847	8.54374	9.10493	3.02995	3.2409	2.55894	2.43e-06	-1.42911	down
evm.TU.Gh_A08G1406	2448	2613	2334	4986	4064	6009	34.1797	38.2732	32.5498	60.8906	60.057	71.9027	1.29e-10	1.02542	up
evm.TU.Gh_A08G1407	528	374	334	914	785	900	11.2593	8.52853	7.36915	17.5442	18.4857	16.8086	2.17e-07	1.08689	up
evm.TU.Gh_A08G1425	456	326	278	53	30	81	6.85438	5.34556	4.52273	0.895594	0.639069	0.945383	3.96e-10	-2.71541	down
evm.TU.Gh_A08G1440	356	349	341	90	77	183	2.34899	2.60288	2.45847	0.531206	0.554283	1.05303	1.05e-06	-1.59719	down
evm.TU.Gh_A08G1457	2294	2012	2126	4442	3841	4614	30.2311	27.7499	27.69	50.9331	54.8185	52.4314	2.53e-10	1.01404	up
evm.TU.Gh_A08G1480	2501	3310	3000	1110	1171	1290	33.5665	47.5739	41.7303	13.4115	17.3631	15.1713	4.35e-09	-1.2888	down
evm.TU.Gh_A08G1491	1058	1668	1286	237	204	164	16.7786	28.3252	21.1376	3.37801	3.56943	2.27348	2.67e-10	-2.71126	down
evm.TU.Gh_A08G1524	209	269	214	109	98	38	1.58244	2.02337	1.69324	0.676316	0.744548	0.274329	0.000107174	-1.45728	down
evm.TU.Gh_A08G1541	243	284	240	141	99	59	2.28217	2.7493	2.20615	1.14463	0.918971	0.448018	0.000235872	-1.3371	down
evm.TU.Gh_A08G1548	1026	1383	978	544	419	320	7.71885	11.0604	7.58956	3.47601	3.27635	2.02399	3.57e-05	-1.38296	down
evm.TU.Gh_A08G1551	150	187	159	92	41	67	2.67224	3.53247	2.84956	1.48287	0.847117	0.999043	0.00384761	-1.32796	down
evm.TU.Gh_A08G1556	17	51	16	123	76	89	0.549146	1.85527	0.46804	3.48166	2.70174	2.49424	0.00162445	1.76766	up
evm.TU.Gh_A08G1568	1387	1775	1775	413	382	838	13.5595	18.5788	17.9769	3.62984	4.11741	7.17818	3.29e-08	-1.61242	down
evm.TU.Gh_A08G1593	10416	8870	10092	22973	18087	25958	168.994	154.069	169.659	335.679	324.115	369.025	1.55e-08	1.19177	up
evm.TU.Gh_A08G1600	140	86	105	336	281	405	0.942478	0.613688	0.731299	2.04372	2.09529	2.4029	4.83e-07	1.63298	up
evm.TU.Gh_A08G1610	196	207	211	100	55	83	2.19106	2.40011	2.47451	0.805481	0.581642	0.843212	0.000861757	-1.37665	down
evm.TU.Gh_A08G1633	158	271	189	8	12	3	0.897798	1.65014	1.11191	0.040835	0.071976	0.011581	5.7e-13	-4.67755	down
evm.TU.Gh_A08G1636	173	245	151	15	21	25	2.04094	3.1169	1.85329	0.148769	0.235474	0.252078	4.84e-10	-3.20536	down
evm.TU.Gh_A08G1648	209	138	175	459	362	586	2.55088	1.80237	2.21115	5.05342	4.88913	6.27614	2.75e-07	1.43058	up
evm.TU.Gh_A08G1649	162	136	133	372	370	418	2.36615	2.25198	2.16839	5.34479	6.32143	5.97998	2.3e-06	1.44491	up
evm.TU.Gh_A08G1655	556	399	422	1137	1067	1138	6.46409	4.98416	5.0473	11.9845	13.7281	11.6005	1.22e-11	1.29813	up
evm.TU.Gh_A08G1668	69	78	93	223	210	177	0.116508	0.143465	0.164301	0.34243	0.395422	0.26352	0.000851652	1.36819	up
evm.TU.Gh_A08G1721	188	255	87	3	5	2	6.48965	9.44814	3.1211	0.067637	0.16577	0.049991	1.16e-06	-5.66312	down
evm.TU.Gh_A08G1726	687	426	665	1435	883	1415	11.1829	7.43155	11.2502	21.0367	15.8535	20.25	1.82e-05	1.06596	up
evm.TU.Gh_A08G1729	261	236	307	658	558	566	2.27171	2.13653	2.62133	4.80787	5.26029	4.06341	2.93e-06	1.16346	up
evm.TU.Gh_A08G1743	101	121	125	42	50	27	0.732607	0.916096	1.05618	0.359948	0.425957	0.202775	0.00332864	-1.49977	down
evm.TU.Gh_A08G1751	2083	3637	1864	589	491	702	20.4785	37.9506	18.8907	5.18237	5.25091	5.98454	0.00238689	-2.09349	down
evm.TU.Gh_A08G1781	80	19	37	192	133	200	1.44045	0.355992	0.687441	3.14932	2.66467	3.19231	9.08e-06	1.95875	up
evm.TU.Gh_A08G1792	34	29	19	130	65	108	0.386566	0.359645	0.221769	1.35659	0.826982	1.09255	0.000671214	1.87437	up
evm.TU.Gh_A08G1801	481	317	453	109	141	72	2.57224	1.82617	2.51135	0.508701	0.828755	0.330901	1.31e-08	-1.90329	down
evm.TU.Gh_A08G1805	378	158	330	1668	708	1972	10.0643	3.93748	9.64397	40.7821	21.413	46.7924	0.000485545	2.30409	up
evm.TU.Gh_A08G1852	1175	1271	778	459	595	439	46.6477	54.0516	32.0025	16.407	26.0895	15.2584	0.00562701	-1.07301	down
evm.TU.Gh_A08G1879	362	182	292	1125	873	1143	5.43852	2.92901	4.53553	15.2338	14.4898	15.0601	1.36e-21	1.91951	up
evm.TU.Gh_A08G1906	10381	9885	9204	28589	28170	21788	146.62	117.058	128.618	316.585	359.938	252.101	8.37e-06	1.443	up
evm.TU.Gh_A08G1909	3334	1962	1568	6191	5829	5472	50.7949	31.5955	24.2665	84.0902	96.7249	73.153	7.64e-07	1.3762	up
evm.TU.Gh_A08G1942	69	62	74	427	173	367	0.913295	0.873313	1.01328	5.10783	2.53703	4.2713	8.58e-05	2.2146	up
evm.TU.Gh_A08G1945	392	332	446	1079	719	972	3.14503	2.88121	3.667	7.71338	6.36712	6.85277	8.78e-10	1.24359	up
evm.TU.Gh_A08G1957	774	317	554	1375	1299	1090	12.3774	5.42349	9.17314	19.8067	22.9478	15.27	0.000695726	1.22662	up
evm.TU.Gh_A08G2004	73	87	107	16	26	14	1.03785	1.33279	1.58571	0.195172	0.398534	0.163824	0.000148572	-2.1984	down
evm.TU.Gh_A08G2037	173	97	160	14	12	73	4.28963	2.55761	4.10027	0.297353	0.310744	1.5791	0.000337094	-2.16683	down
evm.TU.Gh_A08G2047	17	0	0	70	53	105	0.950118	0	0	3.15714	3.10984	5.04673	6.35e-08	3.7652	up
evm.TU.Gh_A08G2053	526	742	549	290	241	243	2.49876	3.77993	2.70363	1.24162	1.41693	1.00927	5.1e-05	-1.22041	down
evm.TU.Gh_A08G2073	428	315	272	946	869	1005	9.24564	9.85067	8.10156	17.3742	27.2217	18.2985	3.97e-13	1.48973	up
evm.TU.Gh_A08G2083	78	122	108	0	0	0	0.714386	1.19216	1.02422	0	0	0	1.47e-19	#NAME?	down
evm.TU.Gh_A08G2161	25	5	10	81	93	65	0.597888	0.102781	0.225323	1.74104	2.4481	1.34596	3.44e-05	2.63086	up
evm.TU.Gh_A08G2184	279	257	195	85	107	107	3.42658	3.37592	2.38001	0.946703	1.41021	1.1153	0.000649933	-1.2634	down
evm.TU.Gh_A08G2199	345	208	398	1140	792	1462	7.83216	5.05412	9.36805	23.3625	19.8938	29.1595	2.82e-08	1.82836	up
evm.TU.Gh_A08G2202	135	142	92	22	17	16	3.56273	4.01772	2.52029	0.510833	0.490039	0.370867	2.68e-07	-2.73192	down
evm.TU.Gh_A08G2215	249	351	284	123	90	28	3.30024	4.88372	3.87639	1.45354	1.28903	0.275279	2.49e-06	-1.84091	down
evm.TU.Gh_A08G2234	276	201	270	5777	3082	4855	2.57761	2.00142	2.61086	48.616	31.8075	39.7476	3.21e-23	4.19059	up
evm.TU.Gh_A08G2266	396	310	306	704	602	758	2.18118	1.8905	1.96543	3.64798	4.01046	4.14225	7.13e-06	1.03797	up
evm.TU.Gh_A08G2301	191	135	147	427	330	552	1.32895	1.00482	1.06099	2.68493	2.54134	3.37756	3.45e-07	1.46662	up
evm.TU.Gh_A08G2332	143	84	130	48	37	52	1.34335	0.613378	0.912284	0.29613	0.272894	0.307544	0.00839567	-1.37616	down
evm.TU.Gh_A08G2353	616	205	631	1631	955	2126	24.1301	8.58119	25.61	57.5413	41.3117	72.9679	0.000744635	1.68618	up
evm.TU.Gh_A08G2388	811	1146	1042	483	229	480	5.89682	7.19657	6.26697	3.03625	2.40755	3.1778	1.86e-05	-1.35591	down
evm.TU.Gh_A08G2411	29	15	12	90	68	73	0.208177	0.109742	0.087588	0.678129	0.598943	0.514528	0.00100894	2.06206	up
evm.TU.Gh_A08G2418	200	130	52	9	3	8	3.03278	2.12212	0.800983	0.14162	0.04342	0.124348	0.000876789	-4.28193	down
evm.TU.Gh_A08G2426	556	400	394	981	634	1116	10.089	7.23153	7.09695	16.0688	12.8518	17.5815	8.71e-05	1.00956	up
evm.TU.Gh_A08G2453	1257	1266	1320	451	463	461	7.79166	8.32673	7.77358	2.14741	2.68933	2.26302	1.52e-15	-1.46268	down
evm.TU.Gh_A08G2454	2396	2345	2728	1043	940	1051	18.7212	19.3165	22.434	7.51773	8.22459	8.18696	9.29e-16	-1.28701	down
evm.TU.Gh_A08G2500	5513	2745	4826	11099	6384	13649	33.3492	17.7809	30.2536	60.4763	42.6576	72.3559	0.00353345	1.23774	up
evm.TU.Gh_A08G2526	590	545	628	163	233	114	5.28265	5.42875	5.73005	1.45608	2.24968	0.876655	3.77e-12	-1.73301	down
evm.TU.Gh_A08G2539	189	143	183	43	45	108	1.88598	1.5565	1.78698	0.377286	0.520346	0.982804	0.00173799	-1.40747	down
evm.TU.Gh_A09G0003	1559	1211	1534	585	648	561	8.78875	7.18164	8.82277	2.89477	3.52074	2.65299	2.6e-11	-1.23262	down
evm.TU.Gh_A09G0015	232	234	213	175	47	91	1.66875	1.86302	1.3366	0.925696	0.381823	0.41201	0.00481946	-1.14621	down
evm.TU.Gh_A09G0044	146	392	124	5	17	2	2.18284	6.26453	1.9071	0.055935	0.264788	0.023907	0.00399149	-4.6717	down
evm.TU.Gh_A09G0057	374	393	376	156	200	109	2.97947	3.35503	3.0922	1.11544	1.74319	0.751566	2.41e-05	-1.24958	down
evm.TU.Gh_A09G0062	3238	3490	3488	1545	1595	1784	21.7961	25.3522	24.453	9.49157	11.9042	10.59	5.2e-11	-1.03784	down
evm.TU.Gh_A09G0070	269	128	173	630	348	612	3.32872	1.62011	2.2269	7.52239	5.10644	6.70288	2.77e-05	1.47422	up
evm.TU.Gh_A09G0080	288	281	247	121	73	165	4.24239	4.35572	3.386	1.57985	1.15845	2.22157	0.00106193	-1.20449	down
evm.TU.Gh_A09G0084	506	545	641	192	266	254	7.78767	11.598	13.0267	3.43173	5.75371	3.1769	1.11e-06	-1.22036	down
evm.TU.Gh_A09G0137	160	222	163	1076	902	967	5.01057	7.48044	5.28845	30.4754	31.3269	26.6539	2.42e-30	2.44298	up
evm.TU.Gh_A09G0149	280	115	116	571	594	578	2.28793	0.962122	1.08611	4.15603	5.40282	3.87562	4.41e-09	1.80192	up
evm.TU.Gh_A09G0156	80	104	122	19	29	30	1.14545	1.61229	1.82779	0.232432	0.456899	0.38281	0.000398059	-1.94677	down
evm.TU.Gh_A09G0177	39	22	13	324	261	291	0.761406	0.307822	0.166622	3.61484	4.03155	3.20829	9.57e-20	3.58297	up
evm.TU.Gh_A09G0191	12893	18182	14873	5332	6032	4828	59.9912	89.6028	70.938	22.1104	30.6595	19.486	4.84e-07	-1.47709	down
evm.TU.Gh_A09G0192	77	220	112	8	4	0	4.75601	14.5669	7.14508	0.396816	0.211186	0	0.000149985	-5.07035	down
evm.TU.Gh_A09G0239	121	175	98	22	9	24	1.21953	1.65749	1.01503	0.191116	0.084984	0.17524	1.38e-06	-2.87486	down
evm.TU.Gh_A09G0311	223	227	193	59	82	86	2.32823	2.64946	2.12351	0.580848	0.985649	0.822052	0.000176668	-1.47688	down
evm.TU.Gh_A09G0316	325	291	384	774	635	949	8.89469	8.53448	10.9097	19.1162	19.2113	22.7855	1.17e-08	1.23808	up
evm.TU.Gh_A09G0319	110	70	94	380	228	442	1.94561	1.29334	1.81741	5.63037	3.40067	6.14641	3.18e-08	1.92736	up
evm.TU.Gh_A09G0329	2354	1677	1900	4975	4234	5110	16.897	12.8731	13.7676	33.5867	33.1861	33.8621	5.34e-16	1.28356	up
evm.TU.Gh_A09G0346	638	644	441	212	167	183	4.83555	5.24145	3.45818	1.43491	1.37654	1.2125	3.85e-08	-1.60607	down
evm.TU.Gh_A09G0350	173	134	123	24	11	29	2.40609	2.12884	1.75985	0.292227	0.158922	0.353105	4.46e-08	-2.77399	down
evm.TU.Gh_A09G0368	229	290	311	104	90	85	6.07758	5.94885	6.14481	1.9446	2.29192	2.00188	1.07e-05	-1.55775	down
evm.TU.Gh_A09G0371	128	148	81	50	28	19	1.52972	1.90512	1.04824	0.606603	0.413553	0.189012	0.000319919	-1.86888	down
evm.TU.Gh_A09G0391	274	215	368	89	113	121	1.88739	1.66405	2.61626	0.639128	0.904124	1.14054	0.000577844	-1.38376	down
evm.TU.Gh_A09G0403	104	80	85	30	17	29	1.32586	1.09446	1.11938	0.335989	0.234559	0.32217	0.00197273	-1.83272	down
evm.TU.Gh_A09G0421	456	556	485	280	249	180	3.20521	4.21359	3.53199	1.78727	1.92813	1.10842	7.17e-05	-1.05328	down
evm.TU.Gh_A09G0437	3664	4351	3544	1679	1393	1672	62.246	79.1466	62.3927	25.6786	26.1238	24.8864	4.33e-14	-1.27844	down
evm.TU.Gh_A09G0455	211	219	211	10	12	17	4.08852	4.54594	4.24466	0.172134	0.241609	0.274403	5.71e-18	-4.03019	down
evm.TU.Gh_A09G0463	528	35	34	1838	1016	1339	6.1496	0.434243	0.399763	19.3002	13.0831	13.6762	1.56e-07	2.83398	up
evm.TU.Gh_A09G0474	47	58	25	122	129	101	0.833151	1.09602	0.445922	1.95222	2.52913	1.56886	0.00529869	1.46502	up
evm.TU.Gh_A09G0482	598	645	384	1233	1072	991	7.30338	8.43835	4.864	13.5691	14.4748	10.6136	5.08e-05	1.03646	up
evm.TU.Gh_A09G0486	349	850	438	17	90	74	21.3828	55.7268	27.767	0.927041	6.03653	3.95033	0.0020206	-3.1258	down
evm.TU.Gh_A09G0542	182	80	69	4	0	3	4.56642	2.06751	1.76723	0.07475	0	0.060057	3.32e-05	-5.62963	down
evm.TU.Gh_A09G0548	96	145	101	30	31	35	5.04805	8.15541	5.47904	1.41464	1.75329	1.61743	0.000541181	-1.8215	down
evm.TU.Gh_A09G0574	2021	1304	1626	658	560	566	28.6001	26.8202	23.9944	8.41096	8.72537	6.99197	1.61e-07	-1.45346	down
evm.TU.Gh_A09G0578	376	711	546	162	98	256	3.40324	7.08305	5.24993	1.29805	0.956554	2.08711	0.00274583	-1.69357	down
evm.TU.Gh_A09G0629	104	106	108	8	17	22	1.04904	1.14452	1.13409	0.066794	0.186036	0.190287	1.18e-06	-2.73619	down
evm.TU.Gh_A09G0645	188	116	116	417	224	461	3.64861	2.41269	2.32854	7.29803	4.81249	7.84555	0.000502394	1.37826	up
evm.TU.Gh_A09G0686	95	61	65	349	186	318	0.933365	0.641167	0.652129	3.08647	2.00898	2.73115	4.58e-08	1.94014	up
evm.TU.Gh_A09G0701	109	67	86	20	32	15	4.09633	2.68153	3.35929	0.650032	1.31656	0.482666	0.000935177	-1.90127	down
evm.TU.Gh_A09G0763	547	577	449	169	219	279	4.55161	4.73738	3.04107	0.995211	1.5774	2.04369	3.17e-06	-1.22299	down
evm.TU.Gh_A09G0775	63	70	79	228	145	170	0.517643	0.611668	0.67194	1.69848	1.3253	1.23212	0.00150258	1.35795	up
evm.TU.Gh_A09G0830	95	115	104	40	15	33	1.57579	1.70639	1.49113	0.550402	0.231223	0.394298	0.000867085	-1.86346	down
evm.TU.Gh_A09G0839	2426	1023	1326	4362	2974	4381	27.7173	12.5079	15.6955	44.8884	37.5329	43.8667	5.68e-06	1.30072	up
evm.TU.Gh_A09G0840	6428	2736	2187	10920	8432	9768	49.0971	22.3715	17.3032	75.7794	71.1442	65.5078	4.32e-05	1.37728	up
evm.TU.Gh_A09G0848	855	1336	1327	198	197	315	11.514	19.9315	18.9467	2.40705	2.64368	3.78061	2.77e-08	-2.31269	down
evm.TU.Gh_A09G0903	646	398	549	232	210	191	6.09474	4.29049	6.04781	1.80756	2.52314	1.24454	2.15e-05	-1.30675	down
evm.TU.Gh_A09G0907	770	878	712	387	416	343	5.8167	7.09549	5.57203	2.63195	3.48279	2.26767	1.97e-06	-1.01492	down
evm.TU.Gh_A09G0926	65	108	100	29	12	32	1.90673	3.42297	3.05283	0.769518	0.375637	0.830544	0.0011476	-1.93814	down
evm.TU.Gh_A09G0936	330	441	374	87	124	99	1.95387	2.7955	2.2958	0.459937	0.80732	0.513052	1.9e-09	-1.85029	down
evm.TU.Gh_A09G0939	7544	7110	7957	2339	2910	2863	27.739	28.0135	30.3948	7.77527	11.8171	9.22295	1.86e-19	-1.4529	down
evm.TU.Gh_A09G0940	615	247	422	1913	1281	2159	5.34362	2.91283	4.67978	17.6762	15.0415	19.3189	2.31e-13	2.05994	up
evm.TU.Gh_A09G0943	81	57	76	191	217	211	1.14454	0.85791	1.11798	2.45067	3.41496	2.64146	0.000133888	1.55935	up
evm.TU.Gh_A09G0970	525	433	578	1196	961	1283	1.85347	1.673	2.14742	3.87358	3.80013	4.03724	6.74e-10	1.16832	up
evm.TU.Gh_A09G0998	405	1375	1772	3	0	3	9.54524	34.7368	43.3439	0.045088	0	0.055665	3.53e-08	-9.29733	down
evm.TU.Gh_A09G1001	901	472	554	1510	1119	1744	11.9909	7.54256	7.52952	16.6801	16.3392	20.3577	2.01e-06	1.18544	up
evm.TU.Gh_A09G1021	6728	3308	3925	13018	11108	15435	313.707	116.739	129.386	381.181	401.553	428.467	3.89e-13	1.51361	up
evm.TU.Gh_A09G1050	134	44	55	259	151	253	1.22872	0.502269	0.59593	2.43941	1.68852	2.4455	0.000319753	1.51	up
evm.TU.Gh_A09G1055	883	1289	1023	246	311	205	4.95782	7.7536	5.62491	1.20354	1.77881	0.983948	5.61e-09	-2.03025	down
evm.TU.Gh_A09G1084	308	219	255	601	612	583	6.96625	5.30561	5.97786	12.3426	15.3981	11.7063	9.55e-07	1.2247	up
evm.TU.Gh_A09G1125	129	100	101	277	218	244	1.77746	1.44032	1.4182	3.3799	3.17548	2.8822	0.00175824	1.1751	up
evm.TU.Gh_A09G1134	562	406	566	1602	1592	1494	6.69479	5.17864	6.98794	17.202	20.9616	15.6009	4.38e-15	1.63615	up
evm.TU.Gh_A09G1143	849	1164	870	195	191	131	2.97661	4.3474	3.14346	0.610274	0.737976	0.397284	3.42e-13	-2.4507	down
evm.TU.Gh_A09G1157	211	119	121	394	347	564	2.76981	1.63124	1.35	4.673	5.01079	6.50995	8.47e-07	1.5371	up
evm.TU.Gh_A09G1166	52	144	153	0	2	7	4.4157	13.1701	13.6285	0	0.123628	0.48077	6.44e-06	-5.31203	down
evm.TU.Gh_A09G1243	473	682	595	19	23	28	3.11208	4.61744	3.82465	0.11895	0.138018	0.134409	9.38e-30	-4.63168	down
evm.TU.Gh_A09G1263	215	84	214	503	364	419	1.8175	0.582981	1.89615	3.8418	3.42084	3.16027	4.26e-06	1.33932	up
evm.TU.Gh_A09G1266	126	196	207	41	28	49	0.687358	1.36418	1.18932	0.194663	0.162309	0.222906	1.21e-06	-2.17818	down
evm.TU.Gh_A09G1272	283	156	201	740	831	706	7.30453	4.29932	5.36413	17.1929	23.6789	15.9606	1.69e-08	1.86572	up
evm.TU.Gh_A09G1276	2214	2419	2413	1151	808	989	27.1895	31.8018	30.6993	12.7306	10.9534	10.6372	1.23e-14	-1.25462	down
evm.TU.Gh_A09G1280	307	481	243	34	40	15	9.44517	16.3713	7.33771	1.1681	1.21593	0.474806	1.67e-06	-3.483	down
evm.TU.Gh_A09G1292	685	927	754	133	181	136	8.64089	12.5259	9.86286	1.50178	2.51271	1.50029	1.61e-15	-2.35868	down
evm.TU.Gh_A09G1301	23	9	6	120	146	132	0.460473	0.193638	0.111684	2.28797	3.34081	2.49204	2.24e-10	3.4291	up
evm.TU.Gh_A09G1334	797	617	683	361	340	235	4.32853	3.73415	3.96941	1.88584	1.98073	1.14075	4.96e-07	-1.13091	down
evm.TU.Gh_A09G1355	97	84	79	30	24	30	1.87209	1.72159	1.54242	0.494204	0.530502	0.580519	0.006396	-1.62264	down
evm.TU.Gh_A09G1374	1676	1375	1579	3575	2903	4362	17.68	15.9756	18.7325	41.3641	34.835	49.0045	4.16e-15	1.22853	up
evm.TU.Gh_A09G1397	3067	2612	2998	7596	7470	9678	24.4948	22.3992	25.0191	55.4605	65.9092	67.7431	2.72e-20	1.52228	up
evm.TU.Gh_A09G1439	458	538	412	85	73	80	7.3452	9.40297	7.44895	1.09941	1.34687	1.10274	1.3e-17	-2.55397	down
evm.TU.Gh_A09G1442	109	200	88	13	14	18	4.50252	8.83537	3.76453	0.459357	0.606348	0.628933	0.000732547	-3.13639	down
evm.TU.Gh_A09G1444	178	144	163	44	43	66	2.29789	1.99289	2.18475	0.504268	0.614095	0.740972	0.000260496	-1.66045	down
evm.TU.Gh_A09G1454	1020	1034	925	477	387	453	27.8329	30.2023	26.3365	11.711	11.6634	10.9762	3.59e-09	-1.16919	down
evm.TU.Gh_A09G1462	93	45	86	234	162	208	3.44098	1.74796	2.87804	6.53372	5.82259	5.88137	0.000441474	1.43876	up
evm.TU.Gh_A09G1471	578	643	523	250	293	284	3.45309	3.90755	3.24962	1.22693	2.09333	2.02309	1.96e-05	-1.05276	down
evm.TU.Gh_A09G1473	1297	1481	2190	53	93	30	23.0403	28.1762	40.3294	0.845767	1.80655	0.461653	8.89e-16	-4.74453	down
evm.TU.Gh_A09G1484	151	97	177	465	349	434	1.52162	0.777798	1.3723	3.41753	3.86327	3.78133	1.33e-07	1.56197	up
evm.TU.Gh_A09G1501	5130	2048	2171	12923	8812	12166	124.133	53.0613	54.4339	281.662	235.534	257.976	1.23e-12	1.86763	up
evm.TU.Gh_A09G1509	2785	2019	1925	12484	8325	13834	70.9776	55.0907	50.8279	286.546	234.324	308.91	1.72e-22	2.35972	up
evm.TU.Gh_A09G1510	1204	919	1531	4016	2691	3579	31.9359	26.0942	42.0967	95.9965	79.0088	83.2385	1.17e-14	1.49463	up
evm.TU.Gh_A09G1528	170	77	151	667	281	598	1.9532	0.937517	1.79195	6.90125	3.55747	6.02226	0.000326202	1.94088	up
evm.TU.Gh_A09G1529	3084	3384	3109	1024	1175	1398	61.6612	72.4606	64.4268	18.432	25.9547	24.4902	4.34e-19	-1.39799	down
evm.TU.Gh_A09G1532	75	39	35	364	216	361	1.08053	0.60682	0.524489	4.76758	3.46045	4.59503	1.03e-13	2.65623	up
evm.TU.Gh_A09G1558	312	352	356	71	57	56	3.14966	3.94597	4.17065	0.698118	0.612999	0.485233	5.47e-13	-2.45797	down
evm.TU.Gh_A09G1584	10	1	11	127	61	95	0.176719	0.00016	0.223177	2.22522	1.31273	1.61955	5.47e-09	3.68425	up
evm.TU.Gh_A09G1603	159	378	198	12	49	12	1.31463	3.34748	1.69642	0.087392	0.44613	0.083471	0.00112375	-3.22782	down
evm.TU.Gh_A09G1610	915	1281	932	228	293	159	4.12681	6.18168	4.34566	0.919648	1.45221	0.623459	3.69e-09	-2.15634	down
evm.TU.Gh_A09G1611	34	2	12	191	66	154	0.360271	0.01525	0.127502	1.82698	0.772716	1.43048	0.000136374	3.08961	up
evm.TU.Gh_A09G1616	679	328	442	1145	746	1423	13.3004	5.45257	8.6572	19.9604	15.513	22.9264	0.00126111	1.18772	up
evm.TU.Gh_A09G1666	126	67	93	222	191	328	0.71549	0.40591	0.54412	1.1356	1.19585	1.63393	0.000217628	1.37492	up
evm.TU.Gh_A09G1685	233	218	220	530	400	561	17.6411	17.6728	17.2726	36.1375	33.4503	37.2325	1.74e-05	1.15297	up
evm.TU.Gh_A09G1713	15	2	1	86	49	106	0.392974	0.047132	0.016544	2.69281	1.88683	3.14159	3.36e-08	3.74667	up
evm.TU.Gh_A09G1715	868	1438	1020	375	447	393	7.36722	13.5215	9.08252	2.91736	4.09754	2.96436	0.000993855	-1.42891	down
evm.TU.Gh_A09G1738	162	234	166	88	52	50	1.64833	2.36494	1.64818	0.806498	0.600962	0.499231	0.000240638	-1.56246	down
evm.TU.Gh_A09G1747	1177	914	1179	2750	1953	2519	8.61116	7.16312	8.86095	18.4207	15.602	15.9905	1.07e-12	1.14732	up
evm.TU.Gh_A09G1756	143	78	86	239	152	310	7.66665	4.46685	4.76121	11.5579	9.00213	14.5931	0.00362478	1.18185	up
evm.TU.Gh_A09G1773	149	119	158	27	90	40	3.85892	3.30433	4.24989	0.627772	2.58535	0.901497	0.00304508	-1.35331	down
evm.TU.Gh_A09G1814	62	65	42	155	139	117	1.20966	1.46886	0.855168	2.8909	3.10231	2.19738	0.00811305	1.30436	up
evm.TU.Gh_A09G1847	143	70	107	316	202	365	1.69178	0.882154	1.31809	3.3791	2.64549	3.80275	2.04e-05	1.45954	up
evm.TU.Gh_A09G1904	43	21	6	121	57	128	0.799435	0.392523	0.102724	2.07055	1.18478	2.13098	0.000330865	2.11528	up
evm.TU.Gh_A09G1906	210	232	196	100	92	53	1.23936	1.47369	1.21901	0.530629	0.602265	0.272339	0.000587841	-1.34704	down
evm.TU.Gh_A09G1937	68	30	66	238	206	245	0.843581	0.397563	0.856696	2.68409	2.85228	2.68623	1.26e-07	2.08688	up
evm.TU.Gh_A09G1945	877	570	699	74	132	93	15.4757	10.7934	15.9391	1.16419	2.57971	1.33165	2.15e-16	-2.79026	down
evm.TU.Gh_A09G1956	870	661	861	420	329	416	5.19526	4.03699	5.17872	2.15859	2.10687	2.09698	2.02e-06	-1.03051	down
evm.TU.Gh_A09G1962	369	211	291	1325	827	1274	2.72571	1.98132	2.22358	8.81521	6.74659	8.24497	1.01e-16	1.97448	up
evm.TU.Gh_A09G1973	146	179	146	49	67	55	0.69895	0.9481	0.884954	0.215091	0.352348	0.232683	0.00150581	-1.42837	down
evm.TU.Gh_A09G2017	62	45	16	193	82	155	1.28246	0.974916	0.447875	3.72937	2.01397	2.88478	0.00194069	1.79057	up
evm.TU.Gh_A09G2041	547	235	302	841	636	798	3.57888	1.64755	2.0633	5.07344	4.69686	4.56513	0.000129833	1.0828	up
evm.TU.Gh_A09G2048	40	12	40	306	228	420	1.12162	0.365734	1.15294	7.83354	7.15543	10.4689	1.42e-16	3.37316	up
evm.TU.Gh_A09G2051	461	357	413	1638	1345	1548	16.091	13.3069	14.9298	51.4666	51.8542	47.3417	5.54e-26	1.89185	up
evm.TU.Gh_A09G2087	1019	944	933	1953	1699	2337	19.7897	19.4874	18.6076	33.9711	36.2445	39.5205	2.1e-10	1.05315	up
evm.TU.Gh_A09G2114	708	619	818	2225	1834	2700	14.0994	13.1952	16.8773	39.9361	40.3677	47.1368	2.03e-24	1.65724	up
evm.TU.Gh_A09G2119	191	234	283	88	46	62	1.8285	2.61047	2.98815	0.723034	0.487796	0.689012	1.78e-06	-1.8617	down
evm.TU.Gh_A09G2144	20	25	0	144	111	100	0.298653	0.399086	0	2.00514	1.89723	1.3432	4.47e-08	2.99372	up
evm.TU.Gh_A09G2154	117	64	92	234	206	204	1.04091	0.6035	0.84872	1.87809	2.02215	1.58995	0.0017293	1.26037	up
evm.TU.Gh_A09G2197	77	20	22	226	185	302	0.744532	0.207857	0.220943	1.97857	1.97946	2.56678	1.04e-10	2.59451	up
evm.TU.Gh_A09G2219	427	460	374	1020	821	1118	13.126	15.1579	11.9118	28.2866	27.9227	30.1559	4.54e-10	1.23273	up
evm.TU.Gh_A09G2229	1047	824	1074	136	159	88	31.0559	26.1661	33.0353	3.62506	5.19464	2.2678	2.09e-37	-2.89606	down
evm.TU.Gh_A09G2230	118	120	96	33	45	38	4.01299	4.35502	3.33061	0.983573	1.65592	1.10508	0.0043966	-1.49155	down
evm.TU.Gh_A09G2234	335	601	582	171	124	67	4.22093	9.28832	8.75633	1.96254	1.85119	0.881075	0.000108813	-2.04666	down
evm.TU.Gh_A09G2235	3696	3926	4357	1655	1913	1683	15.37	17.0479	18.3988	6.02638	8.52091	6.01723	5.92e-13	-1.16246	down
evm.TU.Gh_A09G2254	540	309	292	1264	1151	1241	5.87068	3.60106	3.29315	12.3929	13.8396	11.8348	4.06e-19	1.70068	up
evm.TU.Gh_A09G2314	625	761	617	144	62	114	15.052	19.626	15.3975	3.11718	1.64524	2.39437	1.59e-24	-2.66722	down
evm.TU.Gh_A09G2318	80	69	73	366	360	394	1.71423	1.5743	1.62374	7.07484	8.5289	7.41048	4.55e-13	2.35195	up
evm.TU.Gh_A09G2333	234	274	307	93	93	52	2.92073	3.61215	4.01582	0.972365	1.25371	0.535656	9.71e-07	-1.73892	down
evm.TU.Gh_A09G2343	87	59	80	264	116	183	0.990073	0.729097	1.02234	2.81478	1.47482	1.85385	0.00930838	1.30566	up
evm.TU.Gh_A09G2358	88	69	108	12	22	33	1.85429	1.15072	1.77148	0.15429	0.420802	0.61731	0.000818504	-1.96941	down
evm.TU.Gh_A09G2385	95	107	106	8	16	22	1.40672	1.71627	1.65293	0.100756	0.255516	0.277009	1.79e-06	-2.72619	down
evm.TU.Gh_A09G2408	858	223	325	1959	1201	1920	9.36593	2.45952	3.22095	19.1121	14.5897	18.5156	1.27e-06	1.85906	up
evm.TU.Gh_A09G2414	5	7	7	68	53	133	0.036071	0.06316	0.056068	0.544721	0.515814	1.03906	2.27e-05	3.7163	up
evm.TU.Gh_A09G2418	2360	1606	1731	10980	8241	12181	30.9899	22.5914	23.5558	129.939	119.612	140.241	9.37e-49	2.4651	up
evm.TU.Gh_A09G2435	38	63	122	315	162	431	0.295217	0.533447	1.10542	2.16547	1.41452	2.95344	0.00214416	1.99352	up
evm.TU.Gh_A09G2437	192	82	188	379	325	432	3.82239	1.74526	3.86607	6.78747	7.14734	7.54233	2.04e-05	1.3099	up
evm.TU.Gh_A09G2473	882	1273	778	475	318	557	13.8974	21.4562	13.234	6.74113	5.54078	7.86478	0.00878628	-1.13292	down
evm.TU.Gh_A09G2474	93	99	145	21	50	45	1.87678	1.93373	2.71476	0.326621	0.889228	0.953148	0.00388693	-1.49617	down
evm.TU.Gh_A09G2498	462	465	522	1534	813	1556	5.33587	5.75331	6.25195	15.9737	10.3774	15.7639	2.36e-05	1.41255	up
evm.TU.Gh_A10G0061	15	5	3	162	80	154	0.150746	0.046158	0.022337	1.55988	0.945905	1.4355	6.69e-13	4.1018	up
evm.TU.Gh_A10G0066	69	31	55	206	182	236	2.78012	1.32413	2.3212	7.57015	8.2045	8.43226	8.56e-07	2.02323	up
evm.TU.Gh_A10G0089	454	323	338	1121	820	980	4.44478	3.26402	3.30502	12.0166	8.80385	8.33058	3.47e-12	1.39828	up
evm.TU.Gh_A10G0095	15	19	23	64	59	79	0.324761	0.440282	0.514715	1.2785	1.45037	1.5379	0.00543153	1.82917	up
evm.TU.Gh_A10G0098	280	201	297	130	86	117	2.3367	1.75978	2.54822	0.869579	0.789281	0.757165	0.00090776	-1.22289	down
evm.TU.Gh_A10G0135	60	62	51	0	0	33	0.743777	0.815482	0.646894	0	0	0.350377	0.000881493	-2.48789	down
evm.TU.Gh_A10G0140	287	266	340	9	16	15	3.23434	3.21494	3.97126	0.083761	0.193682	0.139403	2.31e-26	-4.4444	down
evm.TU.Gh_A10G0143	868	1333	875	293	216	198	6.23329	10.1724	6.4004	1.89183	1.67685	1.30509	3.36e-06	-2.11181	down
evm.TU.Gh_A10G0161	203	32	102	484	338	472	1.75336	0.280983	0.907224	3.76618	3.23193	3.56793	2.27e-09	1.95541	up
evm.TU.Gh_A10G0167	446	349	342	894	811	854	12.5303	10.4858	9.93883	22.6129	25.1637	21.0137	1.96e-08	1.18806	up
evm.TU.Gh_A10G0169	538	275	342	1512	1142	1659	3.64646	1.99923	2.40145	9.24402	8.56259	9.87082	9.74e-26	1.90699	up
evm.TU.Gh_A10G0197	1153	1264	1245	636	578	514	19.7616	22.6894	21.6501	9.79008	10.9353	7.69673	7.64e-09	-1.06353	down
evm.TU.Gh_A10G0205	350	404	373	161	123	167	8.09164	9.98739	8.91977	3.3428	3.1386	3.37128	2.07e-05	-1.32093	down
evm.TU.Gh_A10G0210	422	281	290	1057	832	1011	4.67867	3.40448	3.31244	10.535	10.2044	9.80509	1.84e-14	1.55705	up
evm.TU.Gh_A10G0257	11929	7997	8031	25122	18469	27360	231.239	163.938	162.192	440.139	406.699	466.506	1.74e-10	1.34597	up
evm.TU.Gh_A10G0264	61	65	27	268	248	207	2.31479	2.62336	1.03566	9.17985	10.4216	6.88529	6.67e-09	2.26404	up
evm.TU.Gh_A10G0265	104	78	88	240	337	290	0.835378	0.664604	0.826593	1.85738	3.07027	2.20965	6.4e-05	1.72012	up
evm.TU.Gh_A10G0289	860	1312	878	412	462	532	7.83927	12.8123	8.29515	3.37947	4.65082	4.24775	0.00490237	-1.10489	down
evm.TU.Gh_A10G0295	126	159	121	50	30	63	1.50685	2.0179	1.41975	0.480452	0.385723	0.753322	0.0022822	-1.52561	down
evm.TU.Gh_A10G0296	51	67	52	214	193	264	0.22402	0.314213	0.238277	0.854159	0.943484	1.02474	5.27e-07	1.98308	up
evm.TU.Gh_A10G0323	325	222	258	649	577	863	6.84788	4.99283	5.62227	12.3269	13.4423	15.9488	2.48e-09	1.38091	up
evm.TU.Gh_A10G0334	606	798	630	220	227	116	5.04864	7.13138	5.44748	1.64413	2.08567	0.844092	2.44e-09	-1.81353	down
evm.TU.Gh_A10G0346	95	31	48	210	117	191	2.67412	0.814503	1.3646	5.38317	3.65787	4.63719	0.000325911	1.57437	up
evm.TU.Gh_A10G0347	56	20	11	466	152	471	0.716975	0.265575	0.136051	5.43823	2.16924	5.35322	4.2e-05	3.6224	up
evm.TU.Gh_A10G0360	8	9	47	130	159	208	0.139858	0.193704	1.23733	2.66675	4.03027	4.16999	4.67e-10	2.96755	up
evm.TU.Gh_A10G0361	969	2076	898	96	55	159	21.0426	48.299	20.209	1.86687	1.31883	3.01243	0.000739346	-3.70626	down
evm.TU.Gh_A10G0406	83	120	76	29	23	41	0.988922	1.31017	0.851989	0.270215	0.398821	0.306089	0.00629246	-1.59627	down
evm.TU.Gh_A10G0429	64	131	75	21	10	26	0.760142	1.96946	1.05286	0.228711	0.105084	0.27814	0.00345061	-2.27901	down
evm.TU.Gh_A10G0436	36	3	15	106	83	81	0.969664	0.081091	0.452102	3.06628	2.96643	2.15357	7.77e-05	2.35435	up
evm.TU.Gh_A10G0456	1130	1116	1070	2128	2254	2179	11.9563	12.6464	11.7356	20.3047	26.3536	20.3633	2.61e-08	1.00682	up
evm.TU.Gh_A10G0504	229	165	224	600	739	696	1.42746	1.1034	1.44707	3.38038	5.10865	3.81692	1.9e-08	1.74939	up
evm.TU.Gh_A10G0538	48	13	18	79	91	139	0.846676	0.222763	0.315616	1.28283	1.83239	2.19037	0.000342212	1.98652	up
evm.TU.Gh_A10G0567	9097	7554	10420	2226	2543	2484	104.391	93.0393	124.25	22.9834	32.1937	24.9422	2.99e-16	-1.87493	down
evm.TU.Gh_A10G0599	22	39	0	107	62	141	0.282497	0.533119	0	1.2452	0.878584	1.58784	0.000143947	2.31753	up
evm.TU.Gh_A10G0600	200	121	177	575	286	539	1.52161	1.06948	1.51195	4.13618	2.16866	3.19605	0.000128847	1.4785	up
evm.TU.Gh_A10G0618	1153	1449	1239	84	85	99	16.2246	21.8328	18.0674	1.06464	1.32045	1.21925	1.19e-49	-3.82964	down
evm.TU.Gh_A10G0623	92	98	72	38	26	26	1.31787	1.51244	1.07666	0.492745	0.413942	0.325564	0.00981421	-1.53298	down
evm.TU.Gh_A10G0730	282	308	299	80	64	64	3.31566	5.17783	4.32623	1.04312	1.10645	0.797316	3.6e-09	-2.08309	down
evm.TU.Gh_A10G0748	108	155	93	51	44	27	1.0296	1.58424	0.873336	0.400201	0.435605	0.200717	0.00299762	-1.51809	down
evm.TU.Gh_A10G0765	1233	1720	1839	42	115	165	10.9472	16.3459	16.9129	0.335379	1.11399	1.27531	4.62e-21	-3.87922	down
evm.TU.Gh_A10G0769	80	67	47	215	109	248	1.19876	1.04515	0.675285	2.18095	1.72251	3.0748	0.000831241	1.53952	up
evm.TU.Gh_A10G0817	98	41	26	466	508	424	2.89287	1.28325	0.778951	12.456	16.6586	11.0089	9.5e-16	3.12259	up
evm.TU.Gh_A10G0825	317	257	225	119	58	81	13.3021	11.5419	9.79447	4.50231	2.68706	2.97251	7.91e-06	-1.63758	down
evm.TU.Gh_A10G0828	63	90	52	0	6	5	1.78456	2.64118	1.44166	0	0.161216	0.082537	2.09e-08	-4.15258	down
evm.TU.Gh_A10G0839	40	30	3	332	298	178	0.488458	0.361309	0.024277	4.03322	4.30047	1.92109	3.37e-07	3.50667	up
evm.TU.Gh_A10G0863	234	531	431	32	10	0	3.45081	8.49495	6.55768	0.397429	0.137977	0	2.01e-08	-4.83393	down
evm.TU.Gh_A10G0878	782	659	526	2211	2482	1756	23.58	21.2497	16.4258	60.0306	82.6413	46.3918	6.08e-05	1.7505	up
evm.TU.Gh_A10G0885	230	342	447	0	5	5	10.7352	17.1452	21.6795	0	0.215217	0.186705	1.5e-16	-6.61709	down
evm.TU.Gh_A10G0930	67	25	66	166	159	271	1.45543	0.571568	1.49735	3.27327	3.82443	5.19956	7.83e-06	1.92024	up
evm.TU.Gh_A10G0984	251	147	140	370	355	484	1.84768	1.1484	1.08039	2.79896	2.89557	3.13401	7.92e-05	1.18073	up
evm.TU.Gh_A10G1006	68220	25332	38853	125675	129629	115308	1091.42	429.968	641.031	1814.18	2291.89	1618.22	0.000954255	1.51951	up
evm.TU.Gh_A10G1020	525	295	450	77	118	106	13.3585	8.00587	11.8821	1.75767	3.18886	2.26852	1.28e-06	-2.03724	down
evm.TU.Gh_A10G1039	576	726	561	83	81	59	9.96289	13.4286	10.0512	1.28015	1.53309	0.883399	8.73e-26	-3.03505	down
evm.TU.Gh_A10G1040	768	1256	837	277	277	313	4.23714	7.3454	5.28782	1.36966	2.50223	1.26895	0.000182655	-1.71263	down
evm.TU.Gh_A10G1064	230	323	239	117	96	94	2.86667	4.31544	3.08884	1.30823	1.32305	1.02248	0.000174237	-1.35585	down
evm.TU.Gh_A10G1079	11062	10650	11499	25058	20515	29720	178.566	171.26	175.859	356.678	368.904	394.905	7.36e-08	1.18203	up
evm.TU.Gh_A10G1097	313	251	224	61	63	16	4.10087	3.55535	3.03347	0.649708	0.822676	0.197652	7.39e-11	-2.43247	down
evm.TU.Gh_A10G1102	202	183	132	52	57	97	4.7398	4.59782	3.20664	1.0804	1.46971	1.98119	0.00281896	-1.32669	down
evm.TU.Gh_A10G1106	686	713	473	167	244	258	6.29085	6.99995	4.34984	1.3321	2.39945	2.42622	1.03e-05	-1.45858	down
evm.TU.Gh_A10G1112	79	66	64	11	13	26	1.21775	1.09495	1.0376	0.142166	0.207941	0.34486	0.00168707	-2.06842	down
evm.TU.Gh_A10G1118	92	138	105	27	19	42	0.897934	1.57374	1.19548	0.239404	0.184524	0.646776	0.000323424	-1.95011	down
evm.TU.Gh_A10G1144	1179	1204	1459	475	556	548	9.66769	10.3943	12.2274	3.5387	5.06478	3.90357	2.03e-11	-1.25932	down
evm.TU.Gh_A10G1157	530	751	789	213	219	212	3.24635	4.82759	4.69892	1.12665	1.41033	1.16408	2.46e-07	-1.66661	down
evm.TU.Gh_A10G1158	749	471	909	2786	1709	4152	8.09177	5.44248	10.1766	27.1076	20.3959	39.307	0.000398059	2.00291	up
evm.TU.Gh_A10G1164	183	182	197	503	399	474	2.03469	2.15899	2.2663	5.03474	4.89025	4.61058	3.67e-06	1.29916	up
evm.TU.Gh_A10G1202	284	356	308	134	162	119	3.23292	4.50634	3.53833	1.38218	1.96882	1.34479	0.000382798	-1.15785	down
evm.TU.Gh_A10G1219	326	189	448	846	634	1050	2.04359	1.20493	2.76367	4.61777	4.34162	5.94695	3.71e-06	1.3914	up
evm.TU.Gh_A10G1223	54	108	84	6	6	11	1.20563	2.59708	1.95087	0.114002	0.147679	0.208806	9.96e-07	-3.43082	down
evm.TU.Gh_A10G1226	1686	2093	2057	933	883	877	10.4939	13.9682	12.8208	5.20997	5.89182	4.75636	1.1e-09	-1.09976	down
evm.TU.Gh_A10G1259	46	23	34	140	115	177	0.573856	0.306888	0.431361	1.5853	1.58657	1.94516	1.56e-05	2.07379	up
evm.TU.Gh_A10G1266	68	33	25	137	138	120	5.26774	2.68521	1.9417	9.59858	11.7813	8.13963	0.00076365	1.68219	up
evm.TU.Gh_A10G1271	5780	1765	1564	9980	7877	7589	70.0603	24.0444	20.0133	106.384	101.381	79.7054	0.0013266	1.51045	up
evm.TU.Gh_A10G1324	72	60	142	432	183	454	0.600681	0.543093	1.23749	3.28672	1.70478	3.36156	0.00115443	1.93651	up
evm.TU.Gh_A10G1339	276	409	332	121	120	139	1.57242	2.49566	1.96085	0.620423	0.755725	0.689787	1.24e-05	-1.41059	down
evm.TU.Gh_A10G1354	54	6	5	171	73	177	1.14374	0.145989	0.08688	3.31595	1.73773	3.4357	0.000172681	2.69184	up
evm.TU.Gh_A10G1367	148	181	172	69	66	75	2.23368	2.96329	2.67103	0.937047	1.08196	0.986845	0.00545885	-1.24299	down
evm.TU.Gh_A10G1375	783	711	766	289	258	342	11.8345	11.5806	11.6692	3.95462	4.32054	4.43408	2.3e-09	-1.33912	down
evm.TU.Gh_A10G1382	36	4	0	381	151	130	0.380597	0.034389	0	3.62402	1.75549	1.20199	0.00184371	4.0705	up
evm.TU.Gh_A10G1396	179	330	279	44	131	68	2.22552	4.59046	3.7268	0.498321	1.32806	0.464197	0.00528328	-1.62788	down
evm.TU.Gh_A10G1400	104	171	148	26	30	23	1.95721	3.43909	2.87935	0.427792	0.623003	0.367382	9.97e-07	-2.39237	down
evm.TU.Gh_A10G1431	719	1124	715	286	384	284	4.28702	7.18178	4.37142	1.52609	2.41032	1.51977	0.0027185	-1.38845	down
evm.TU.Gh_A10G1436	143	201	173	67	77	83	1.18673	1.84515	1.49307	0.534824	0.700348	0.741846	0.00779699	-1.17101	down
evm.TU.Gh_A10G1465	6045	2910	3516	18354	7269	17832	328.471	169.271	197.968	898.191	436.21	848.976	0.00287345	1.78029	up
evm.TU.Gh_A10G1493	21	10	0	135	109	87	0.843985	0.388451	0	4.03733	3.97396	2.51362	3.33e-09	3.4496	up
evm.TU.Gh_A10G1500	131	168	137	65	16	61	3.45629	4.84751	3.70515	1.45068	0.368469	1.36601	0.000711566	-1.66529	down
evm.TU.Gh_A10G1510	270	145	287	813	438	804	5.98344	4.49819	6.62074	22.412	12.4719	15.7707	2e-05	1.53942	up
evm.TU.Gh_A10G1511	53	25	12	415	186	229	1.18652	0.598146	0.260557	8.46827	4.66152	4.54485	1.87e-05	3.20738	up
evm.TU.Gh_A10G1512	13753	4246	4334	51496	33367	55272	441.046	144.777	143.005	1515.49	1205.57	1580.93	2.37e-17	2.65467	up
evm.TU.Gh_A10G1513	6808	2215	2645	16411	12219	9087	245.056	85.2069	98.638	535.622	486.875	287.472	0.00246292	1.72518	up
evm.TU.Gh_A10G1514	651	217	296	2521	925	2147	23.4288	8.34441	11.0065	81.722	36.774	67.6947	0.00097217	2.24813	up
evm.TU.Gh_A10G1528	459	576	468	295	190	214	5.49308	7.40553	5.80189	3.2123	2.59129	2.37131	4.75e-05	-1.10294	down
evm.TU.Gh_A10G1552	4866	2525	3744	11419	8487	9746	156.557	86.9817	124.816	330.895	301.605	274.764	2.68e-13	1.42626	up
evm.TU.Gh_A10G1563	11	53	47	106	89	179	0.201898	1.10618	0.943878	1.86997	1.92961	3.07367	0.0023171	1.72919	up
evm.TU.Gh_A10G1564	51	14	35	193	125	100	0.745322	0.207786	0.523403	2.54842	2.01729	1.28469	0.000421675	2.08809	up
evm.TU.Gh_A10G1587	111	54	90	319	343	396	4.8309	2.5101	4.09487	12.3805	14.7225	14.7241	2.58e-10	2.07497	up
evm.TU.Gh_A10G1590	13539	12806	12899	26738	23021	29225	154.107	156.064	152.147	274.104	289.424	291.482	1.18e-05	1.01654	up
evm.TU.Gh_A10G1608	1351	2072	1731	580	490	650	29.5571	49.998	41.4548	11.2505	11.4244	12.606	2.45e-06	-1.5827	down
evm.TU.Gh_A10G1615	967	341	559	2473	1529	2447	9.68041	3.65369	5.79525	22.3016	16.9159	21.473	8.64e-09	1.79045	up
evm.TU.Gh_A10G1619	398	528	400	153	163	148	4.05538	5.76344	4.23174	1.40247	1.83851	1.3226	1.66e-07	-1.493	down
evm.TU.Gh_A10G1642	2047	1610	1465	9903	7094	7444	28.0156	23.5962	20.7762	122.107	107.273	89.2982	1.78e-20	2.26615	up
evm.TU.Gh_A10G1660	1268	1842	1470	99	185	97	22.7147	37.0417	27.5434	1.7517	3.65971	1.64966	1.25e-19	-3.52897	down
evm.TU.Gh_A10G1667	5883	5846	4564	1172	1611	395	79.5382	84.6208	63.9432	14.2713	24.0442	4.67193	1.19e-14	-2.28562	down
evm.TU.Gh_A10G1673	231	158	173	394	260	511	6.47296	4.75352	5.15439	9.88925	8.50108	11.453	0.00194766	1.04162	up
evm.TU.Gh_A10G1686	259	250	278	151	128	106	1.62454	1.67459	1.80769	0.853049	0.883594	0.580635	0.00531466	-1.01009	down
evm.TU.Gh_A10G1725	133	26	40	310	179	361	1.51006	0.31805	0.464316	3.18626	2.25392	3.61065	4.32e-05	2.09458	up
evm.TU.Gh_A10G1744	91	127	120	24	38	38	1.0365	1.55688	1.42208	0.239575	0.478996	0.374335	0.000952525	-1.7301	down
evm.TU.Gh_A10G1751	202	265	225	113	101	123	2.07744	3.38597	2.74529	1.11045	1.16505	1.62782	0.00836877	-1.03147	down
evm.TU.Gh_A10G1762	59	62	64	6	10	9	0.912065	1.1116	1.19658	0.10127	0.138558	0.107476	5.04e-05	-2.85185	down
evm.TU.Gh_A10G1766	123	197	141	72	39	36	1.20616	2.06364	1.42432	0.632007	0.42046	0.307553	0.000394078	-1.64949	down
evm.TU.Gh_A10G1803	254	400	280	31	63	59	2.38182	4.02312	2.72375	0.255935	0.64749	0.482112	4.94e-08	-2.57598	down
evm.TU.Gh_A10G1825	36	28	40	137	85	134	3.49264	2.96569	4.03659	12.1808	9.24423	11.6342	0.000581635	1.76971	up
evm.TU.Gh_A10G1835	1260	1206	1208	2138	3036	2505	10.2027	10.4535	10.1356	15.5955	27.1589	17.7755	0.00910738	1.10018	up
evm.TU.Gh_A10G1845	861	499	736	1515	1107	1756	10.7295	6.65215	9.50002	17.0029	15.2339	19.1721	1.59e-06	1.06308	up
evm.TU.Gh_A10G1854	136	213	122	47	63	40	1.62173	2.61173	1.64922	0.537433	1.06371	0.401836	0.00294651	-1.61066	down
evm.TU.Gh_A10G1855	176	234	209	68	100	51	1.41675	2.06255	1.80496	0.731716	0.884863	0.385249	0.000226567	-1.44643	down
evm.TU.Gh_A10G1859	447	793	386	113	159	74	9.49912	13.9731	8.91252	2.15925	3.41317	1.17119	0.00366904	-2.18161	down
evm.TU.Gh_A10G1862	1742	1989	1628	618	778	708	10.3502	12.6575	9.94483	3.30214	5.10478	3.68398	5.71e-12	-1.32107	down
evm.TU.Gh_A10G1883	262	247	188	626	456	531	3.38253	3.39623	2.82678	7.16064	6.92682	6.25364	2.81e-06	1.21739	up
evm.TU.Gh_A10G1896	99	104	132	38	20	17	1.00609	1.03974	1.26798	0.292849	0.257571	0.122265	6.28e-05	-2.15477	down
evm.TU.Gh_A10G1904	17	45	37	121	61	151	0.213161	0.598226	0.477191	1.36795	0.849132	1.66595	0.00230241	1.71567	up
evm.TU.Gh_A10G1921	66	41	75	140	146	176	2.10872	1.38444	2.482	4.02045	5.14846	4.91397	0.00342789	1.36083	up
evm.TU.Gh_A10G1947	165	348	251	33	35	52	1.80234	4.28525	2.90496	0.362131	0.500581	0.509784	0.000105021	-2.67302	down
evm.TU.Gh_A10G1949	9	6	2	121	67	155	0.245335	0.153055	0.059095	3.10094	2.09656	3.86669	2.78e-11	4.31874	up
evm.TU.Gh_A10G1957	46	7	2	168	77	98	1.02374	0.160974	0.026762	3.47871	1.82988	1.93537	0.000584647	2.65535	up
evm.TU.Gh_A10G1961	71	100	118	13	44	38	0.999465	1.53039	1.79412	0.123046	0.51647	0.553615	0.00478701	-1.55697	down
evm.TU.Gh_A10G1963	187	242	275	637	395	531	4.85569	6.72683	7.42258	14.9485	11.363	12.1133	1.14e-05	1.14547	up
evm.TU.Gh_A10G1973	2071	1554	1769	4265	3416	4495	28.8262	19.6971	25.4756	53.996	51.8383	55.5072	6.96e-14	1.18148	up
evm.TU.Gh_A10G1975	259	223	266	832	572	890	9.54224	8.89851	10.2813	27.8682	23.6906	28.8228	6.02e-13	1.61292	up
evm.TU.Gh_A10G1983	560	1002	696	245	287	178	28.4967	54.681	36.7153	11.2292	16.1063	7.94656	0.00164442	-1.63386	down
evm.TU.Gh_A10G1987	36	8	2	97	72	133	0.420154	0.096909	0.016648	1.016	0.925737	1.36001	2.38e-06	2.72472	up
evm.TU.Gh_A10G1993	381	173	293	908	550	769	5.53027	2.39229	4.17094	12.2461	4.43762	9.92653	1.94e-06	1.3977	up
evm.TU.Gh_A10G2007	1091	764	969	2490	1846	2480	17.0799	12.7361	14.6209	34.9249	31.5528	34.3379	3.36e-15	1.27614	up
evm.TU.Gh_A10G2029	160	149	171	10	5	20	2.39255	2.58303	2.81237	0.124545	0.075013	0.564138	2.57e-13	-3.8181	down
evm.TU.Gh_A10G2034	1082	855	982	435	389	328	14.3993	12.422	14.325	4.30269	5.19291	6.05983	3.08e-11	-1.31676	down
evm.TU.Gh_A10G2035	6	6	7	837	744	782	0.179733	0.188244	0.212986	24.0978	26.2887	21.9158	6.42e-92	6.97283	up
evm.TU.Gh_A10G2042	298	199	212	51	105	77	2.97986	2.11545	1.99913	0.537257	1.04757	0.789509	2.83e-05	-1.55051	down
evm.TU.Gh_A10G2046	16	33	13	91	99	64	0.174459	0.442076	0.268747	0.942239	1.58218	0.645571	0.000610454	2.06403	up
evm.TU.Gh_A10G2067	2231	1478	2245	605	590	942	8.01096	7.22437	8.56123	2.55087	2.63847	3.02811	2.86e-06	-1.47443	down
evm.TU.Gh_A10G2083	187	122	126	67	52	64	8.01576	5.58079	5.60953	2.56228	2.45408	2.37554	0.00969878	-1.23885	down
evm.TU.Gh_A10G2093	491	447	513	1068	664	1342	5.95986	5.81046	6.44823	11.6817	8.91151	14.287	0.00105529	1.06788	up
evm.TU.Gh_A10G2098	344	126	273	632	530	546	1.8941	0.808122	1.50446	2.98608	3.10185	3.05095	2.15e-05	1.22328	up
evm.TU.Gh_A10G2099	2565	1859	2762	5331	3924	5322	13.1931	10.2262	14.7216	24.6813	22.3083	23.9806	1.52e-10	1.02417	up
evm.TU.Gh_A10G2115	3351	2001	2939	8287	6352	10183	112.174	72.9094	101.299	250.756	237.504	296.776	6.2e-13	1.58264	up
evm.TU.Gh_A10G2140	71	70	23	419	448	400	0.711179	0.74685	0.236845	3.81083	4.99554	3.53563	2.2e-20	2.97618	up
evm.TU.Gh_A10G2142	283	215	260	653	388	590	7.35717	5.97753	7.00171	15.3143	11.1601	13.4575	1.71e-05	1.10077	up
evm.TU.Gh_A10G2145	1291	791	1125	2110	2237	2238	10.7722	7.27465	9.66314	15.9758	20.6596	16.3975	1.55e-06	1.06346	up
evm.TU.Gh_A10G2147	1167	1691	1237	171	128	350	16.3763	25.3352	17.9732	2.19647	1.97192	4.37638	5.57e-11	-2.68611	down
evm.TU.Gh_A10G2153	204	463	234	40	65	59	7.22171	17.6125	8.61693	1.27659	2.51909	1.80733	0.0078251	-2.43087	down
evm.TU.Gh_A10G2205	115	109	107	231	197	261	2.09034	2.13347	2.01686	3.80201	3.96131	4.17805	0.00621397	1.06333	up
evm.TU.Gh_A10G2206	4341	2662	3344	11099	8689	10639	49.494	32.4075	39.5027	113.922	109.262	106.3	3.78e-20	1.56708	up
evm.TU.Gh_A10G2222	5834	4871	6825	2658	2262	2978	90.8096	81.7855	110.353	37.3532	38.7664	40.5572	6.11e-08	-1.14363	down
evm.TU.Gh_A10G2246	729	297	420	1770	1303	1706	8.00305	3.02126	4.62298	18.3394	16.064	16.855	8.58e-17	1.73612	up
evm.TU.Gh_A10G2254	4883	5978	6529	2264	2297	2259	35.8437	46.7259	49.327	14.5996	18.7843	14.1868	1.46e-09	-1.33212	down
evm.TU.Gh_A10G2256	151	50	105	315	175	292	1.09267	0.387774	0.787475	2.06478	1.39959	1.86146	0.000647175	1.35194	up
evm.TU.Gh_A10G2299	296	374	349	131	176	105	4.82338	6.50631	5.9548	1.43093	3.17259	1.42711	5.46e-05	-1.26182	down
evm.TU.Gh_A10G2323	5823	3512	5641	37	0	0	129.49	83.6001	129.987	0.725468	0	0	3.7e-46	-8.71694	down
evm.TU.Gh_A10G2324	158	351	255	59	44	40	3.08459	7.28404	5.12844	1.05082	1.01262	0.694302	0.000665753	-2.41079	down
evm.TU.Gh_A10G2343	68	97	64	611	356	565	2.75229	4.24011	2.69947	22.4538	16.0482	20.2084	2.66e-19	2.7293	up
evm.TU.Gh_A10G2346	282	123	145	989	684	1052	2.8978	1.32738	1.44857	8.43806	6.21079	8.67961	7.86e-24	2.31317	up
evm.TU.Gh_A10G2347	138	105	56	278	187	274	1.05056	0.840738	0.436051	1.83052	1.54311	1.76871	0.000444625	1.30589	up
evm.TU.Gh_A10G2351	268	229	223	746	373	849	5.09719	4.65981	4.40558	12.8261	7.85711	14.1918	0.00101513	1.4293	up
evm.TU.Gh_A10G2357	133	33	50	339	212	377	1.44357	0.378742	0.558914	3.31383	2.54164	3.58198	1.07e-07	2.10609	up
evm.TU.Gh_A11G0004	116	129	79	14	32	30	2.11161	2.26472	1.3431	0.147119	0.765354	0.392972	0.000124333	-2.0521	down
evm.TU.Gh_A11G0018	474	469	438	169	155	122	3.74607	4.42028	3.54328	1.08207	1.42485	0.909552	1.15e-08	-1.60516	down
evm.TU.Gh_A11G0042	94	143	143	26	43	30	1.14144	1.68588	1.44233	0.190102	0.861016	0.422792	0.000129007	-1.89738	down
evm.TU.Gh_A11G0052	213	258	202	11	5	5	2.42591	3.28869	2.47619	0.107674	0.049476	0.039513	7.34e-24	-5.00698	down
evm.TU.Gh_A11G0071	2207	2639	2750	622	908	547	13.1357	16.8735	16.9604	3.29546	6.1966	2.84462	8.27e-14	-1.82329	down
evm.TU.Gh_A11G0084	283	142	221	631	433	749	2.60458	1.39893	2.11416	5.2458	4.40835	6.0561	1.43e-07	1.48639	up
evm.TU.Gh_A11G0089	478	319	300	1039	760	1107	8.06676	5.81668	5.19562	15.8018	14.1098	15.8868	2.43e-12	1.40852	up
evm.TU.Gh_A11G0093	1294	1643	1049	569	642	623	13.2696	17.9862	11.1468	5.25869	7.2618	5.55839	0.00121218	-1.09861	down
evm.TU.Gh_A11G0100	1454	1739	2548	189	267	311	18.523	23.7204	33.6449	2.16442	3.74759	3.47203	7.5e-08	-2.88517	down
evm.TU.Gh_A11G0103	274	177	158	453	378	645	4.24986	2.79048	2.47488	6.05356	6.5043	8.74203	6.32e-05	1.27728	up
evm.TU.Gh_A11G0109	6	3	2	73	86	61	0.139126	0.059983	0.048766	1.81727	2.62881	1.46841	3.32e-09	4.36756	up
evm.TU.Gh_A11G0132	823	373	485	1483	1238	1792	31.7174	15.1423	18.9829	54.8234	53.093	63.3626	2.96e-09	1.43436	up
evm.TU.Gh_A11G0165	705	727	845	301	421	320	8.48738	9.37884	10.5412	3.2662	5.60304	3.37225	1.35e-06	-1.08916	down
evm.TU.Gh_A11G0166	150	145	142	52	44	39	2.06165	2.1265	2.02376	0.642494	0.662797	0.464959	0.000375588	-1.67534	down
evm.TU.Gh_A11G0167	364	347	276	977	792	860	13.0964	13.3431	10.2637	31.6666	31.4626	27.0989	1.21e-11	1.42517	up
evm.TU.Gh_A11G0172	233	98	221	883	313	859	3.05232	1.36233	3.21207	10.3268	4.49056	9.66305	0.00641491	1.87055	up
evm.TU.Gh_A11G0185	292	218	227	47	124	123	3.12704	2.59634	2.43465	0.521965	1.36592	1.16532	0.000427922	-1.28271	down
evm.TU.Gh_A11G0191	75	77	110	14	38	13	0.70349	0.658788	1.26429	0.095811	0.338432	0.091457	0.000701718	-1.92216	down
evm.TU.Gh_A11G0202	286	150	138	397	447	503	2.35288	1.33038	1.12101	2.76304	4.01945	3.64645	7.68e-05	1.25585	up
evm.TU.Gh_A11G0220	396	532	363	170	255	172	9.73791	14.0178	9.25865	3.75659	6.91123	3.7021	0.00587199	-1.06979	down
evm.TU.Gh_A11G0230	113	64	79	15	14	34	1.82598	1.10226	1.32144	0.212704	0.235069	0.470915	0.000799412	-2.03478	down
evm.TU.Gh_A11G0232	4691	5502	5934	2097	840	3667	198.664	249.442	260.386	79.9748	39.2753	136.075	0.000778722	-1.33462	down
evm.TU.Gh_A11G0261	1738	1195	1587	3565	2543	3700	29.2657	21.5421	27.6846	54.0705	47.2889	54.5907	1.22e-12	1.11907	up
evm.TU.Gh_A11G0269	767	529	717	1601	1011	1607	9.5665	7.0165	9.26441	17.857	13.8033	17.4923	7.46e-07	1.06343	up
evm.TU.Gh_A11G0273	1178	993	1282	4883	2278	5431	19.3827	18.6914	24.151	79.5721	39.0759	86.149	0.000231099	1.84253	up
evm.TU.Gh_A11G0279	217	375	326	77	82	49	3.2007	5.83858	4.91067	1.00256	1.31415	0.612933	7.4e-06	-2.10825	down
evm.TU.Gh_A11G0289	33	38	0	228	255	184	0.506516	0.631593	0	3.19368	4.38869	2.50602	6.57e-10	3.26569	up
evm.TU.Gh_A11G0290	64	71	59	202	154	220	0.764215	1.1241	0.644073	2.81592	2.55763	2.89145	0.000163668	1.56899	up
evm.TU.Gh_A11G0297	188	104	191	764	488	778	0.979663	0.577819	1.03426	3.60191	2.81988	3.56504	2.76e-17	2.06889	up
evm.TU.Gh_A11G0359	622	419	528	1660	1021	1715	10.199	7.17973	8.45134	26.7032	18.5443	28.8178	2.12e-09	1.48032	up
evm.TU.Gh_A11G0394	817	1042	1502	445	418	560	16.243	21.5534	25.3338	8.3694	9.27075	8.63745	0.00930861	-1.23586	down
evm.TU.Gh_A11G0397	333	674	365	77	117	39	3.10128	6.7159	3.52398	0.645076	1.19833	0.312766	0.00163196	-2.49559	down
evm.TU.Gh_A11G0406	60	86	101	0	7	9	1.15905	1.77234	2.01376	0	0.128948	0.139691	7.54e-09	-3.91268	down
evm.TU.Gh_A11G0419	174	150	235	369	268	503	9.92173	9.15052	13.8672	18.9097	16.8534	25.0968	0.00241975	1.01804	up
evm.TU.Gh_A11G0422	501	640	556	378	196	251	10.7546	14.7727	12.5254	7.42883	4.67269	4.79448	7.41e-05	-1.04841	down
evm.TU.Gh_A11G0426	45	10	22	278	189	223	0.565747	0.12344	0.386459	4.14105	3.852	2.90724	6.09e-14	3.18143	up
evm.TU.Gh_A11G0443	474	675	659	148	167	108	4.56817	6.93926	6.57165	1.28041	1.77368	0.909039	4.84e-10	-2.06074	down
evm.TU.Gh_A11G0472	264	171	215	514	395	600	9.21268	6.36503	7.75026	16.1539	15.1924	18.3455	5.45e-06	1.21727	up
evm.TU.Gh_A11G0483	62	85	65	196	128	227	1.09187	1.24208	1.25613	2.70892	2.00708	3.33521	0.00120011	1.36417	up
evm.TU.Gh_A11G0521	678	863	668	301	348	219	7.82838	10.3676	7.74817	3.01375	4.35731	2.25936	5.11e-06	-1.30986	down
evm.TU.Gh_A11G0554	45	37	20	116	78	122	0.946943	0.833516	0.433436	2.22526	1.824	2.26906	0.00266668	1.62858	up
evm.TU.Gh_A11G0598	53	65	71	159	156	169	0.514303	0.673706	0.725599	1.8328	1.79833	1.52996	0.00253872	1.3704	up
evm.TU.Gh_A11G0609	278	270	548	1046	1076	1295	8.33553	8.64844	17.0211	28.2449	35.62	34.0136	6.32e-11	1.65277	up
evm.TU.Gh_A11G0617	245	222	278	112	92	92	7.36194	7.00458	8.72314	3.18807	3.35069	2.68685	0.000385623	-1.31677	down
evm.TU.Gh_A11G0653	349	441	267	97	96	126	11.4061	15.448	9.0507	2.83129	3.46228	3.58959	1.46e-05	-1.72203	down
evm.TU.Gh_A11G0690	375	564	411	176	163	153	5.39075	7.88745	5.961	2.2727	2.86242	2.21513	4.96e-05	-1.44068	down
evm.TU.Gh_A11G0695	58	101	110	32	16	26	1.1041	2.30535	2.57883	0.625283	0.384334	0.423227	0.00155073	-1.88012	down
evm.TU.Gh_A11G0710	79	107	76	20	26	30	0.856433	1.13065	0.749698	0.16287	0.270211	0.244282	0.00266453	-1.76889	down
evm.TU.Gh_A11G0727	190	0	0	665	315	662	2.09086	0	0	6.59662	3.82851	6.36229	1.3e-06	3.12204	up
evm.TU.Gh_A11G0741	92	61	93	183	116	238	2.56381	1.63481	2.83718	4.70051	3.54956	5.9596	0.00965265	1.11361	up
evm.TU.Gh_A11G0779	196	101	175	412	261	375	1.38717	0.768316	1.28236	2.63476	2.04755	2.3349	0.00028128	1.15248	up
evm.TU.Gh_A11G0822	2477	4071	2741	687	364	201	26.737	47.1945	31.3797	6.61036	4.28093	1.96919	9.18e-08	-2.88232	down
evm.TU.Gh_A11G0831	32	11	46	101	89	131	0.363481	0.136415	0.551359	1.05857	1.14295	1.33222	0.000599681	1.85864	up
evm.TU.Gh_A11G0833	58	77	67	16	13	18	0.930042	1.26922	1.12214	0.236542	0.20522	0.18851	0.0015913	-2.10406	down
evm.TU.Gh_A11G0836	49	44	48	222	86	201	1.27795	1.21305	1.30077	5.21196	2.46202	4.6108	0.00152289	1.82552	up
evm.TU.Gh_A11G0902	520	668	498	183	247	280	10.9906	15.1401	10.9181	3.47446	5.772	5.18398	1.18e-05	-1.229	down
evm.TU.Gh_A11G0903	89	134	77	3	12	30	1.23785	1.98664	1.10463	0.025289	0.181433	0.361184	1.24e-05	-2.7514	down
evm.TU.Gh_A11G0920	204	202	190	74	63	126	1.38152	1.35253	1.34883	0.475322	0.491399	0.756735	0.00486661	-1.19115	down
evm.TU.Gh_A11G0924	144	197	139	22	7	29	3.83584	4.8503	3.45551	0.389383	0.141311	0.723713	4.69e-10	-3.09672	down
evm.TU.Gh_A11G0947	10876	6202	5840	16950	17959	14051	179.964	109.163	99.4649	251.543	327.011	203.274	0.0045268	1.13159	up
evm.TU.Gh_A11G0950	6744	2940	4007	16129	14408	14224	74.9129	26.6148	35.9348	114.887	121.586	102.347	2.48e-13	1.73449	up
evm.TU.Gh_A11G0954	297	134	108	551	376	601	3.17585	1.50873	1.05897	5.09429	4.40428	5.53476	7.9e-06	1.50682	up
evm.TU.Gh_A11G1011	46	34	49	147	62	171	1.40239	1.08827	1.54146	4.05957	2.09006	4.60215	0.00995002	1.53015	up
evm.TU.Gh_A11G1016	283	341	242	98	140	84	8.81098	11.3529	7.79853	2.74605	4.80829	2.28476	4.31e-05	-1.38031	down
evm.TU.Gh_A11G1030	1435	2597	1352	425	330	290	18.1247	35.112	17.6961	4.82509	4.59104	3.20733	0.00104562	-2.35465	down
evm.TU.Gh_A11G1041	189	186	148	40	26	6	1.47073	1.39096	1.18796	0.257312	0.196524	0.035527	8.3e-10	-2.82494	down
evm.TU.Gh_A11G1055	142	175	100	26	20	11	3.59173	4.76467	2.64676	0.571382	0.512821	0.216629	3.08e-08	-2.84404	down
evm.TU.Gh_A11G1060	14	15	42	155	80	175	0.45786	0.537553	1.48116	4.80582	3.00945	5.2613	1.64e-06	2.50666	up
evm.TU.Gh_A11G1069	480	509	466	109	181	146	3.82279	4.3406	3.77633	0.792776	1.60871	1.10975	5.72e-10	-1.69808	down
evm.TU.Gh_A11G1074	195	388	238	22	7	0	5.98061	12.7897	7.56485	0.587014	0.20549	0	1.67e-08	-4.82388	down
evm.TU.Gh_A11G1077	400	604	566	148	176	156	3.57493	5.42012	5.11	1.15747	1.59911	1.25859	9.27e-07	-1.68513	down
evm.TU.Gh_A11G1127	324	471	343	85	132	106	9.91274	14.9018	10.6976	2.3289	4.42005	2.83942	1.74e-06	-1.78104	down
evm.TU.Gh_A11G1139	118	136	158	322	200	392	2.96558	3.14644	3.67987	6.52067	4.76311	7.65174	0.000671214	1.13302	up
evm.TU.Gh_A11G1142	60	34	17	184	133	185	1.32444	0.785654	0.371084	3.67663	3.26024	3.58152	1.47e-06	2.18482	up
evm.TU.Gh_A11G1143	52	30	12	294	260	223	1.58918	0.881074	0.339753	8.37827	9.04228	6.03371	1.38e-14	3.07659	up
evm.TU.Gh_A11G1155	493	345	476	132	100	313	3.41423	2.53669	3.29202	0.756185	0.715203	1.84363	0.00220584	-1.29625	down
evm.TU.Gh_A11G1164	1104	1637	1319	225	173	255	16.3559	25.7534	20.1212	3.08327	3.0252	3.39521	6e-13	-2.64128	down
evm.TU.Gh_A11G1197	417	352	356	112	102	149	7.00461	6.3659	6.20989	1.63742	1.89636	2.19954	1.92e-07	-1.62744	down
evm.TU.Gh_A11G1207	252	321	357	151	140	100	1.41055	1.93149	2.13082	0.614935	0.849802	0.394768	0.000220204	-1.22388	down
evm.TU.Gh_A11G1241	89	59	100	15	13	27	1.18278	0.838978	1.37798	0.160037	0.17678	0.307844	0.000396002	-2.18188	down
evm.TU.Gh_A11G1244	151	105	212	497	312	475	3.86696	2.87539	5.64121	11.5019	8.85545	10.6894	5.39e-07	1.45218	up
evm.TU.Gh_A11G1253	212	187	247	83	75	67	2.30692	2.20079	2.81517	0.825628	0.908701	0.630877	0.000142547	-1.50005	down
evm.TU.Gh_A11G1258	818	851	1109	245	348	250	14.3398	16.1345	20.4975	3.93292	6.78376	3.85578	7.95e-09	-1.67935	down
evm.TU.Gh_A11G1267	499	913	677	197	224	301	3.19621	5.98202	4.09141	1.04274	1.60729	1.4874	0.0021993	-1.52837	down
evm.TU.Gh_A11G1271	81	70	79	4	4	52	2.34981	2.15602	2.3636	0.08055	0.117153	1.30487	0.00216353	-2.01055	down
evm.TU.Gh_A11G1318	428	506	419	219	142	70	6.52003	8.23367	6.61388	2.97223	2.42725	0.961894	2.96e-08	-1.62777	down
evm.TU.Gh_A11G1319	159	237	239	100	110	88	8.22722	12.4885	11.586	4.41777	6.24883	3.69627	0.00738657	-1.0651	down
evm.TU.Gh_A11G1357	696	853	622	255	225	310	14.1728	18.8674	13.2993	4.81278	5.19339	5.64485	7.04e-09	-1.45611	down
evm.TU.Gh_A11G1365	267	286	296	68	71	80	3.72706	4.25962	4.04603	0.880329	1.16154	1.39487	5.35e-08	-1.93974	down
evm.TU.Gh_A11G1386	213	190	187	418	375	469	1.76274	1.75447	2.01997	3.23685	3.85012	3.55717	0.000155877	1.10652	up
evm.TU.Gh_A11G1389	202	320	269	115	107	133	0.790389	1.21765	1.0968	0.369271	0.422629	0.419137	0.00160677	-1.151	down
evm.TU.Gh_A11G1410	270	214	289	646	523	697	4.35831	3.69042	4.84267	9.40776	9.32925	9.86729	1.44e-07	1.27712	up
evm.TU.Gh_A11G1443	1300	813	1003	2942	2124	3440	31.3128	20.965	25.0381	63.8433	56.5225	72.6218	1.47e-11	1.4479	up
evm.TU.Gh_A11G1444	3752	3243	3375	7423	6351	7903	31.0616	28.8347	29.1993	55.8375	58.5979	57.8155	1.23e-10	1.07273	up
evm.TU.Gh_A11G1500	199	256	151	93	74	83	3.86376	5.33015	3.03198	1.62078	1.57255	1.40612	0.00199986	-1.27041	down
evm.TU.Gh_A11G1522	154	89	78	272	208	250	1.2141	0.749928	0.633266	1.9211	1.81385	1.71935	0.0015301	1.19794	up
evm.TU.Gh_A11G1536	498	605	547	315	232	254	6.01313	7.88203	6.91155	3.43435	3.10692	2.68229	5.92e-05	-1.03632	down
evm.TU.Gh_A11G1537	62	8	22	156	91	170	2.66584	0.357131	0.954701	6.12928	4.35825	6.49302	8.55e-06	2.18424	up
evm.TU.Gh_A11G1587	264	218	227	481	410	582	2.69667	2.62453	2.79173	4.23904	4.56985	5.02135	9.15e-05	1.05936	up
evm.TU.Gh_A11G1594	86	158	64	0	0	5	3.10864	6.0946	2.49746	0	0	0.119804	2.35e-06	-6.04879	down
evm.TU.Gh_A11G1601	231	263	243	89	105	72	5.83901	7.12026	6.37336	2.03092	2.93288	1.59881	9.18e-05	-1.43365	down
evm.TU.Gh_A11G1605	124	228	149	19	27	24	1.01556	1.91439	1.13536	0.123562	0.228366	0.148422	7.57e-06	-2.81244	down
evm.TU.Gh_A11G1608	303	306	220	123	85	168	5.98134	6.47002	4.4984	2.18126	1.8446	2.90699	0.00152032	-1.15404	down
evm.TU.Gh_A11G1609	129	153	95	9	0	12	2.03876	2.60186	1.55184	0.115409	0	0.164597	1.32e-12	-4.24915	down
evm.TU.Gh_A11G1614	62	105	81	4	3	10	0.775489	1.40785	1.07886	0.042601	0.02735	0.106604	1.17e-08	-3.90425	down
evm.TU.Gh_A11G1667	480	240	241	1580	814	1380	8.1681	3.97959	3.67654	24.0906	15.1613	19.7968	7.28e-07	1.96785	up
evm.TU.Gh_A11G1721	10239	8428	8231	3051	2670	5090	188.564	166.689	157.408	50.9556	54.5623	82.2426	1.9e-10	-1.32158	down
evm.TU.Gh_A11G1729	320	227	271	1166	1320	1146	9.12085	6.90694	7.99304	29.9278	41.5608	28.6143	4.06e-12	2.18208	up
evm.TU.Gh_A11G1738	2387	2432	1866	877	656	882	41.286	45.029	33.4318	13.6487	12.5299	13.3652	8.45e-14	-1.46718	down
evm.TU.Gh_A11G1798	297	349	272	97	108	65	1.35601	1.68285	1.27201	0.385192	0.537028	0.250884	2.81e-07	-1.72677	down
evm.TU.Gh_A11G1836	614	517	549	261	260	190	8.6204	7.76937	7.98447	3.2944	4.02604	2.33697	1.42e-06	-1.20847	down
evm.TU.Gh_A11G1851	131	144	96	15	17	23	3.53795	3.96748	2.25308	0.349773	0.347856	0.526156	2.36e-07	-2.74467	down
evm.TU.Gh_A11G1853	327	306	276	63	52	70	3.53319	3.44331	3.06181	0.633866	0.575026	0.718959	1.14e-10	-2.29215	down
evm.TU.Gh_A11G1861	2196	2472	2100	937	966	871	49.6015	59.7771	49.1361	19.0572	24.0813	17.2255	3.82e-15	-1.26384	down
evm.TU.Gh_A11G1868	60	102	89	21	25	24	0.266824	0.488938	0.411268	0.081427	0.119256	0.094501	0.00232638	-1.82197	down
evm.TU.Gh_A11G1879	339	396	373	86	77	87	3.7664	4.70956	4.29001	0.852079	0.944346	0.844035	3.29e-11	-2.13744	down
evm.TU.Gh_A11G1907	111	156	111	3	16	18	2.75464	3.44058	2.19079	0.028615	0.449783	0.217055	1.07e-09	-3.31571	down
evm.TU.Gh_A11G1920	300	461	387	49	62	73	1.82122	2.95017	2.38946	0.25949	0.402939	0.376588	2.38e-11	-2.62742	down
evm.TU.Gh_A11G1939	341	278	293	24	50	45	6.10284	5.11597	4.79946	0.35814	0.790461	0.525439	2.33e-15	-2.895	down
evm.TU.Gh_A11G1967	136	245	153	24	21	25	3.70315	7.14763	4.30114	0.584759	0.614138	0.587048	5.64e-06	-2.92772	down
evm.TU.Gh_A11G1986	1943	1113	2217	4917	3414	4211	114.176	69.9981	135.015	260.246	221.613	216.809	3.48e-08	1.25726	up
evm.TU.Gh_A11G1996	85	17	31	163	152	272	1.42541	0.295936	0.544197	2.45817	2.81416	4.03815	5.46e-05	2.15271	up
evm.TU.Gh_A11G1997	1821	504	490	3439	2374	3546	20.9331	6.20362	5.83045	35.5976	30.139	35.7107	9.24e-06	1.74449	up
evm.TU.Gh_A11G2024	486	530	583	155	134	127	2.78383	3.25072	3.46421	0.796895	0.847695	0.636593	1.02e-12	-1.92613	down
evm.TU.Gh_A11G2032	2105	1711	1890	4303	3512	3542	54.8496	47.743	51.0236	100.995	101.085	80.8681	3.57e-10	1.0088	up
evm.TU.Gh_A11G2054	228	197	167	70	45	117	10.7501	9.92602	8.15771	2.97124	2.31831	4.803	0.00122931	-1.37413	down
evm.TU.Gh_A11G2085	120	309	195	25	45	17	0.667463	1.84619	1.12623	0.12445	0.277112	0.07877	0.00228689	-2.77906	down
evm.TU.Gh_A11G2089	11	4	10	61	70	71	0.143575	0.0564	0.134091	0.914322	1.5327	1.21977	1.08e-05	3.04481	up
evm.TU.Gh_A11G2112	554	419	446	942	828	1125	7.3445	5.87867	6.18808	11.1814	11.9842	12.8958	2.08e-07	1.0364	up
evm.TU.Gh_A11G2113	617	504	563	1189	935	1337	6.23048	5.28668	5.86188	10.5468	10.2776	11.5694	3.2e-08	1.04185	up
evm.TU.Gh_A11G2139	40	44	40	230	275	143	0.967188	1.14857	1.0089	5.10809	7.49503	3.08854	0.00100941	2.43212	up
evm.TU.Gh_A11G2173	279	343	301	133	119	127	2.87497	4.0242	3.47523	1.2119	1.4137	1.1331	0.000157359	-1.27204	down
evm.TU.Gh_A11G2206	176	77	154	1343	1164	1091	2.73999	1.27528	2.49597	18.926	20.1065	14.949	8e-36	3.16904	up
evm.TU.Gh_A11G2210	619	844	733	190	299	227	7.60587	10.132	9.27552	1.93253	3.97002	2.3132	8.33e-08	-1.5776	down
evm.TU.Gh_A11G2215	650	980	623	198	177	97	3.65878	5.90961	3.63656	1.00042	1.10049	0.478307	3.35e-06	-2.22424	down
evm.TU.Gh_A11G2259	462	604	357	208	108	192	11.8871	18.5859	10.3883	5.30196	3.42621	4.65733	0.00056168	-1.50352	down
evm.TU.Gh_A11G2276	27	35	12	142	58	159	0.496794	0.699095	0.224083	2.42561	1.2079	2.64593	0.000803107	2.24469	up
evm.TU.Gh_A11G2296	1028	1434	1193	556	553	502	7.83015	11.3457	9.13131	3.27088	4.4431	3.02665	1.07e-05	-1.16243	down
evm.TU.Gh_A11G2297	1929	2435	1903	815	1038	919	17.5029	23.749	17.8233	6.61213	10.4186	7.27977	4.24e-06	-1.14871	down
evm.TU.Gh_A11G2308	221	104	134	1243	654	1311	3.73064	1.8794	2.34253	18.9642	12.2214	19.4521	1.98e-10	2.79466	up
evm.TU.Gh_A11G2364	431	638	459	286	271	185	7.04904	11.1594	7.80933	4.22076	4.9147	2.68306	0.0076224	-1.01528	down
evm.TU.Gh_A11G2366	345	393	442	102	86	67	4.23702	5.69389	5.68708	1.30567	1.17431	0.790958	2.78e-12	-2.18876	down
evm.TU.Gh_A11G2382	295	425	319	183	172	130	5.73162	8.83704	6.4217	3.19257	3.68133	2.20472	0.00125439	-1.07545	down
evm.TU.Gh_A11G2383	779	871	837	382	219	203	9.63429	11.1876	10.8045	4.14614	2.91901	2.39459	1.01e-13	-1.62446	down
evm.TU.Gh_A11G2387	418	290	263	930	764	914	5.59608	4.15414	3.64574	11.2158	11.2955	10.7244	1.02e-11	1.43763	up
evm.TU.Gh_A11G2414	96	105	116	226	161	278	1.9526	1.84912	1.86912	3.45872	3.18707	4.43017	0.00663675	1.05964	up
evm.TU.Gh_A11G2417	388	196	232	1074	642	935	4.15249	2.30157	2.62751	10.2662	7.47066	7.92063	3.46e-09	1.70135	up
evm.TU.Gh_A11G2425	415	389	362	71	125	57	2.44584	2.45759	2.21153	0.374374	0.814366	0.294076	3.72e-12	-2.13816	down
evm.TU.Gh_A11G2427	620	893	764	334	395	291	8.9472	13.8258	11.3619	4.22089	6.28811	3.49404	0.000322851	-1.12679	down
evm.TU.Gh_A11G2448	212	332	165	11	7	4	3.82749	6.41943	3.08669	0.173199	0.120704	0.060849	3.14e-09	-4.99425	down
evm.TU.Gh_A11G2459	609	666	871	83	92	87	9.44553	10.8231	13.969	1.25015	1.5365	1.19142	2.93e-18	-3.01096	down
evm.TU.Gh_A11G2465	38	16	24	158	50	159	0.232729	0.094946	0.135757	0.915418	0.356795	0.881425	0.00635022	2.20495	up
evm.TU.Gh_A11G2481	117	109	94	37	50	25	0.897719	0.903751	0.74726	0.252176	0.42154	0.163696	0.00548821	-1.46055	down
evm.TU.Gh_A11G2518	8	13	18	76	56	73	0.116167	0.189726	0.260033	0.995595	0.893577	0.931863	0.000295697	2.392	up
evm.TU.Gh_A11G2523	230	51	103	559	251	531	1.58034	0.375857	0.727571	3.50575	1.92946	3.24208	0.00205536	1.79608	up
evm.TU.Gh_A11G2525	185	316	219	128	94	91	1.8215	3.2334	1.95422	0.980596	0.878911	0.674114	0.00946791	-1.19516	down
evm.TU.Gh_A11G2553	166	211	136	47	41	66	1.30385	2.36433	1.2889	0.478676	0.413668	0.935135	9.49e-05	-1.74036	down
evm.TU.Gh_A11G2568	648	705	646	315	294	317	5.01128	6.2107	5.31057	2.33412	2.53261	2.37639	2.71e-06	-1.09617	down
evm.TU.Gh_A11G2625	1077	178	152	2752	1375	1901	17.4897	3.08699	2.54381	40.2079	24.6241	27.0229	0.00105379	2.11114	up
evm.TU.Gh_A11G2645	1259	998	1008	2838	1831	2650	11.7878	10.1581	9.95723	25.6874	19.3413	22.1198	3.39e-11	1.16305	up
evm.TU.Gh_A11G2677	130	82	82	371	243	301	1.79754	1.17569	1.22449	4.90585	3.78507	3.8902	1.41e-06	1.64445	up
evm.TU.Gh_A11G2684	308	165	244	987	972	718	1.29457	0.725765	1.11601	3.73989	4.6105	2.8675	1.57e-06	1.93615	up
evm.TU.Gh_A11G2695	97	74	73	178	150	261	1.08966	0.892771	0.849845	1.80526	1.86725	2.57701	0.00210387	1.26872	up
evm.TU.Gh_A11G2725	334	149	152	721	755	724	13.3384	6.36059	6.26481	25.9664	33.3437	25.343	5e-10	1.82412	up
evm.TU.Gh_A11G2792	15	38	17	124	57	138	0.23702	0.728291	0.206623	1.43022	1.06636	1.78955	0.000227479	2.15253	up
evm.TU.Gh_A11G2793	54	22	37	223	132	243	1.08272	0.477303	0.767913	4.09452	2.96194	4.34617	1.72e-08	2.39878	up
evm.TU.Gh_A11G2825	130	146	105	6	8	13	2.00983	2.38069	1.65697	0.08141	0.133875	0.162006	1.83e-11	-3.81547	down
evm.TU.Gh_A11G2836	102	77	108	0	3	38	0.451478	0.366404	0.497224	0	0.009901	0.145155	2.41e-06	-2.87864	down
evm.TU.Gh_A11G2882	500	489	498	1241	596	1337	11.419	11.953	11.7742	25.5263	15.0406	26.7611	0.00930861	1.07088	up
evm.TU.Gh_A11G2891	211	260	257	881	775	948	1.68678	2.22579	2.13332	6.37036	6.8537	6.64722	1.13e-17	1.84533	up
evm.TU.Gh_A11G2903	107	31	10	473	421	433	0.828262	0.25534	0.073276	3.32186	3.6212	2.95644	2.79e-23	3.1967	up
evm.TU.Gh_A11G2917	371	712	400	68	122	66	7.54383	15.5366	8.26641	1.24137	2.71279	1.15756	0.000603436	-2.48114	down
evm.TU.Gh_A11G2919	1592	1739	1677	588	699	1128	28.5256	33.2513	31.5147	9.71017	13.8139	17.9324	3.36e-07	-1.05018	down
evm.TU.Gh_A11G2932	210	386	241	2	0	17	2.69009	5.36914	2.99934	0.022974	0	0.207574	2.05e-11	-5.56082	down
evm.TU.Gh_A11G2937	680	1033	717	407	394	330	9.43704	18.308	9.90347	5.10758	5.94414	4.26283	0.00423092	-1.08271	down
evm.TU.Gh_A11G2945	78	113	66	18	31	17	0.905335	1.40886	0.787933	0.180334	0.397214	0.165312	0.00104976	-1.90697	down
evm.TU.Gh_A11G2950	756	883	986	248	378	291	3.76098	5.03002	5.7697	1.15926	2.24346	1.35468	6.84e-09	-1.47808	down
evm.TU.Gh_A11G2953	1430	1024	1055	3793	3881	3573	6.66582	5.11168	5.09391	16.2106	20.0549	14.5981	1.07e-13	1.70714	up
evm.TU.Gh_A11G2997	1040	874	646	2172	1474	2520	21.3927	18.9629	13.2929	40.9993	33.0486	45.522	3.92e-07	1.26182	up
evm.TU.Gh_A11G3028	86	113	133	31	46	22	1.18774	1.6598	1.83948	0.36941	0.670067	0.248037	0.00110666	-1.69059	down
evm.TU.Gh_A11G3108	804	1032	791	422	400	466	8.20528	11.568	9.05219	3.90652	4.56463	4.19939	6.15e-06	-1.01845	down
evm.TU.Gh_A11G3112	732	662	637	144	196	158	11.5648	10.8708	10.3179	1.70039	3.28093	2.34884	1.5e-16	-1.99086	down
evm.TU.Gh_A11G3115	504	839	534	274	206	140	11.4649	21.0401	12.6038	5.84456	5.49816	2.82805	0.00217212	-1.58041	down
evm.TU.Gh_A11G3121	169	235	119	3	14	35	2.28371	3.37018	1.67488	0.023684	0.196552	0.389481	1.52e-06	-3.34333	down
evm.TU.Gh_A11G3122	99	45	91	236	256	190	7.19012	3.47243	6.83334	15.483	20.5429	12.1025	0.000219401	1.57628	up
evm.TU.Gh_A11G3154	384	206	248	1081	847	1041	3.35877	1.93171	2.24395	8.53357	8.19614	7.99197	2.84e-19	1.83743	up
evm.TU.Gh_A11G3170	92	57	54	335	155	280	1.30408	0.863111	0.795893	4.28995	2.43591	3.49561	3.37e-05	1.91145	up
evm.TU.Gh_A11G3190	770	992	934	363	426	453	14.8114	20.3489	18.4233	6.22617	8.95957	7.5656	2.66e-07	-1.0998	down
evm.TU.Gh_A11G3233	387	370	379	117	64	93	4.52958	4.64035	4.59645	1.22425	0.816002	0.955052	1.24e-10	-2.05904	down
evm.TU.Gh_A11G3237	697	478	454	292	226	255	5.0303	4.59686	3.23726	2.25904	2.05486	2.35421	0.000569986	-1.06261	down
evm.TU.Gh_A11G3238	202	700	186	3	17	0	2.45294	9.12346	2.33527	0.022081	0.226774	0	0.0073996	-5.61656	down
evm.TU.Gh_A11G3262	210	495	170	12	29	17	5.21211	13.2058	4.37163	0.248678	0.772414	0.362906	0.00486661	-3.85961	down
evm.TU.Gh_A11G3276	1007	1389	1009	514	552	484	9.01765	13.3183	9.35689	4.14647	5.45832	3.79158	0.000264572	-1.11238	down
evm.TU.Gh_A11G3292	17	38	40	125	135	89	0.389404	0.967916	0.989762	2.5618	3.19673	1.85893	0.000281884	1.90648	up
evm.TU.Gh_A12G0022	100	233	129	26	4	23	0.877889	2.19023	1.17548	0.198468	0.031665	0.170858	0.00108932	-3.18723	down
evm.TU.Gh_A12G0033	163	97	250	1059	1410	1314	2.14026	1.35994	3.41304	12.563	20.5166	15.174	8.11e-12	2.92354	up
evm.TU.Gh_A12G0103	100	81	68	529	200	355	0.97654	0.851157	0.684223	4.68175	2.16337	3.0531	0.00163169	2.10394	up
evm.TU.Gh_A12G0132	2194	968	2233	5798	2992	5025	37.7199	17.8177	39.7783	89.7788	56.8137	75.6881	0.000738524	1.34975	up
evm.TU.Gh_A12G0135	187	170	179	76	70	97	1.0983	1.33333	1.35858	0.421004	0.637758	0.567365	0.00971325	-1.13539	down
evm.TU.Gh_A12G0137	316	313	254	780	455	884	4.64047	4.9322	3.87461	10.3474	7.3965	11.3998	6.93e-05	1.24754	up
evm.TU.Gh_A12G0142	52	9	9	305	360	244	2.62492	0.455635	0.425171	13.849	20.062	10.788	1.01e-09	3.75681	up
evm.TU.Gh_A12G0165	63	43	0	677	475	462	0.528779	0.38697	0	5.18137	4.45019	3.43638	1.06e-22	3.94636	up
evm.TU.Gh_A12G0196	631	470	530	189	370	123	4.62113	3.68077	4.02404	1.24271	2.9942	0.788735	0.00861913	-1.17547	down
evm.TU.Gh_A12G0204	719	568	534	1883	1562	2051	12.5077	9.45436	8.73415	26.2093	29.7443	28.1563	2.82e-21	1.60114	up
evm.TU.Gh_A12G0206	486	472	460	157	205	219	5.16119	5.34904	5.00848	1.48384	2.37527	2.02547	3.98e-06	-1.2638	down
evm.TU.Gh_A12G0222	251	205	135	760	738	828	4.83742	4.32036	2.75227	13.4109	15.9008	14.0119	3.9e-18	1.99378	up
evm.TU.Gh_A12G0259	226	227	208	128	85	97	2.56705	2.55651	2.26992	1.20541	0.976239	0.881551	0.00644031	-1.08815	down
evm.TU.Gh_A12G0260	379	212	354	695	459	766	7.53112	4.44937	7.58303	12.7955	10.0586	13.5088	0.000118112	1.01949	up
evm.TU.Gh_A12G0264	825	731	819	1769	1205	1924	12.8803	12.3483	13.3853	24.9872	20.9607	26.4083	1.13e-09	1.03914	up
evm.TU.Gh_A12G0265	141	107	78	31	26	60	1.34989	1.13529	0.820248	0.262625	0.272733	0.503767	0.00660622	-1.49177	down
evm.TU.Gh_A12G0274	77	11	0	1978	688	1649	2.70145	0.379859	0	62.9275	26.8224	51.0367	3.23e-10	5.61048	up
evm.TU.Gh_A12G0333	181	218	193	56	109	83	1.59566	2.0991	1.6848	0.472635	1.02847	0.550812	0.00260803	-1.20961	down
evm.TU.Gh_A12G0341	94	74	56	211	153	191	0.842783	0.857909	0.680975	2.34675	1.85848	1.87536	0.00200968	1.31559	up
evm.TU.Gh_A12G0382	80	97	108	22	28	26	0.922771	1.20662	1.29928	0.228881	0.354681	0.264835	0.000879003	-1.88045	down
evm.TU.Gh_A12G0385	160	171	156	39	44	27	1.78385	2.26256	1.85845	0.349764	0.686817	0.336039	3.14e-06	-2.10691	down
evm.TU.Gh_A12G0441	390	223	141	1972	1367	2275	10.4435	6.36919	3.89488	47.5769	40.4475	53.3933	5.15e-26	2.89641	up
evm.TU.Gh_A12G0442	767	455	595	1542	1144	1747	17.2844	11.0777	16.2303	37.0537	28.6765	34.9476	1.35e-11	1.28892	up
evm.TU.Gh_A12G0461	335	290	257	794	633	651	2.51655	2.6707	2.10617	6.13734	5.44461	4.81655	6.86e-08	1.25047	up
evm.TU.Gh_A12G0489	169	180	167	22	16	16	3.97126	4.53251	4.07411	0.457019	0.397978	0.307467	1.4e-11	-3.2462	down
evm.TU.Gh_A12G0501	37	6	6	127	104	192	2.39231	0.35039	0.386918	7.44763	7.48834	10.9666	1.51e-09	3.12159	up
evm.TU.Gh_A12G0504	259	181	79	971	350	930	15.3311	11.5064	4.83208	51.9134	22.8914	48.3773	0.00260282	2.0903	up
evm.TU.Gh_A12G0512	484	276	334	1034	739	934	26.5309	16.1848	18.9346	51.0497	44.7737	44.8549	1.91e-10	1.31571	up
evm.TU.Gh_A12G0513	173	243	229	50	86	54	1.65542	2.91625	2.54424	0.432479	1.0307	0.548644	1.09e-05	-1.71403	down
evm.TU.Gh_A12G0527	162	232	262	11	22	29	2.35554	3.48877	3.8352	0.11663	0.326057	0.346411	6.02e-13	-3.38638	down
evm.TU.Gh_A12G0546	481	402	494	99	135	180	7.53277	6.87936	7.99668	1.42184	2.34898	2.40884	1.74e-09	-1.71828	down
evm.TU.Gh_A12G0548	139	284	197	49	31	36	1.21675	2.67047	1.78922	0.380466	0.299308	0.275797	0.000250909	-2.42271	down
evm.TU.Gh_A12G0549	27923	25661	26345	56655	46431	62537	438.826	433.438	432.176	805.523	809.161	863.591	0.000959188	1.05558	up
evm.TU.Gh_A12G0571	142	106	110	554	387	471	1.65467	1.3246	1.33095	5.8454	5.00394	4.83735	4.5e-12	1.98631	up
evm.TU.Gh_A12G0575	465	304	405	103	106	196	4.27589	2.9316	3.85434	1.7716	1.05134	1.59167	1.31e-06	-1.53654	down
evm.TU.Gh_A12G0586	332	304	340	44	118	31	7.49089	7.34278	7.94629	0.881842	2.93728	0.603086	1.23e-11	-2.23984	down
evm.TU.Gh_A12G0618	140	300	241	15	17	10	1.27197	3.40752	2.35026	0.130452	0.160273	0.08252	1.62e-07	-3.98473	down
evm.TU.Gh_A12G0632	235	160	191	512	354	639	5.77437	4.19261	4.85602	11.3323	9.62253	13.7761	1.12e-06	1.35436	up
evm.TU.Gh_A12G0660	435	502	340	209	164	198	18.7973	23.2313	15.2287	8.13728	7.79672	7.4937	7.52e-05	-1.15593	down
evm.TU.Gh_A12G0663	42	29	54	238	131	248	0.677096	0.501849	0.903289	3.51651	2.36046	3.56295	3.66e-08	2.29021	up
evm.TU.Gh_A12G0717	230	101	137	44	52	30	14.9362	6.98137	9.06544	2.56365	3.73738	1.6697	0.00747519	-1.84082	down
evm.TU.Gh_A12G0721	485	374	414	160	210	97	3.11744	2.6207	3.09547	0.886593	1.39889	0.504725	8.87e-07	-1.38961	down
evm.TU.Gh_A12G0739	246	282	362	100	74	99	2.2174	2.72568	3.09717	0.648671	0.679507	0.703008	1e-06	-1.70487	down
evm.TU.Gh_A12G0771	817	465	570	326	181	267	7.53066	4.65587	5.73482	2.71582	2.0068	2.28307	0.0023268	-1.2607	down
evm.TU.Gh_A12G0772	143	106	104	28	21	22	2.16768	1.57853	1.61374	0.38198	0.318359	0.284537	1.33e-05	-2.3003	down
evm.TU.Gh_A12G0827	252	137	204	716	620	563	4.23927	2.45454	3.58025	10.9217	11.5689	8.33547	4.27e-11	1.70379	up
evm.TU.Gh_A12G0828	151	246	155	88	68	62	1.38333	2.81052	1.80169	0.900794	0.568429	0.726386	0.00550357	-1.32992	down
evm.TU.Gh_A12G0840	48	23	13	284	226	267	0.482174	0.2386	0.126357	2.5764	2.51279	2.36146	1.37e-15	3.22695	up
evm.TU.Gh_A12G0845	1055	570	1005	1923	1476	2370	13.9261	8.0708	13.8113	22.9653	21.6096	27.5249	7.01e-06	1.13438	up
evm.TU.Gh_A12G0848	112	97	42	215	148	199	0.542533	0.504391	0.199049	0.910743	0.85181	0.802002	0.00604231	1.1653	up
evm.TU.Gh_A12G0866	139	151	286	9	5	34	1.55878	1.83268	3.37955	0.089173	0.060419	0.319633	4.82e-05	-3.64327	down
evm.TU.Gh_A12G0867	67	115	59	13	24	12	0.888768	1.50206	0.747473	0.139507	0.313813	0.120797	0.00174273	-2.2401	down
evm.TU.Gh_A12G0928	742	1400	1419	2650	2020	2891	8.35016	18.7533	16.3372	29.0167	28.6516	30.4159	1.9e-06	1.08027	up
evm.TU.Gh_A12G0957	254	352	451	20	20	19	7.30513	10.8339	13.4394	0.50795	0.627422	0.476061	8.18e-13	-4.14506	down
evm.TU.Gh_A12G0967	51	32	40	178	88	103	0.581712	0.392578	0.47345	1.84736	1.11868	1.03464	0.00356804	1.58535	up
evm.TU.Gh_A12G0969	205	123	153	514	396	689	6.87228	4.41621	5.31592	15.5867	14.731	20.3206	4.01e-09	1.73113	up
evm.TU.Gh_A12G0985	1200	1499	1203	745	524	454	13.9088	18.9873	14.3444	8.27355	7.34872	4.38317	2.53e-06	-1.1675	down
evm.TU.Gh_A12G1000	38	27	41	150	131	181	0.46076	0.342091	0.507224	1.65042	1.7655	1.92994	5.26e-06	2.13067	up
evm.TU.Gh_A12G1004	577	531	413	1057	1128	1015	3.89573	3.84183	2.90187	6.45047	8.4235	6.01081	7.82e-06	1.09934	up
evm.TU.Gh_A12G1009	265	438	309	113	138	80	0.71856	1.33946	0.869471	0.275927	0.411556	0.188901	0.000760762	-1.57261	down
evm.TU.Gh_A12G1016	1494	1780	1467	514	528	413	8.37355	12.5295	9.75615	2.59512	3.4795	2.37578	9.6e-17	-1.67689	down
evm.TU.Gh_A12G1020	1292	936	1248	3901	1911	4775	26.4813	20.5219	26.5079	72.0012	43.2459	85.7493	0.00201608	1.58346	up
evm.TU.Gh_A12G1024	414	265	240	838	813	697	19.1864	13.1468	11.5092	35.0388	41.7043	28.3527	2.6e-06	1.38265	up
evm.TU.Gh_A12G1038	2756	3666	3011	1448	1281	1368	32.6388	45.8561	36.5422	15.1992	16.619	14.0181	1.27e-07	-1.19216	down
evm.TU.Gh_A12G1039	239	245	182	89	42	89	3.03871	3.33319	2.3982	1.0152	0.586818	0.983753	5.44e-05	-1.61978	down
evm.TU.Gh_A12G1044	818	629	825	1687	1339	1586	8.85444	7.28357	9.24468	16.4433	16.0018	15.0446	4.05e-09	1.03127	up
evm.TU.Gh_A12G1048	247	317	230	61	83	23	2.58411	3.45984	2.31156	0.534206	0.806434	0.17148	3.47e-09	-2.18263	down
evm.TU.Gh_A12G1058	231	407	236	55	50	69	2.83549	5.57853	2.99758	0.618266	0.662713	0.744205	0.000222444	-2.32948	down
evm.TU.Gh_A12G1076	1763	850	1015	6854	4736	7893	46.78	24.1553	27.8906	163.823	138.824	183.567	2.78e-20	2.42535	up
evm.TU.Gh_A12G1084	1655	988	1068	2982	2231	3212	18.6554	11.918	12.4503	30.258	27.7142	31.7559	1.44e-10	1.18778	up
evm.TU.Gh_A12G1109	987	285	433	1852	965	2229	6.53688	2.05905	2.97675	11.0614	7.14534	13.2515	0.00688276	1.55522	up
evm.TU.Gh_A12G1120	529	294	280	921	807	745	7.53095	4.46638	4.13467	12.1127	12.6897	9.84292	5.74e-05	1.19028	up
evm.TU.Gh_A12G1167	232	274	261	91	103	158	9.19884	11.6396	10.7287	3.23691	4.4837	5.49042	0.00258605	-1.12091	down
evm.TU.Gh_A12G1231	200	146	189	456	238	437	2.22112	1.57202	1.92159	4.1781	2.58985	4.2412	0.00111999	1.06718	up
evm.TU.Gh_A12G1239	79	68	74	267	258	290	3.68642	3.42591	3.61403	11.3259	13.4442	11.982	1.73e-07	1.89837	up
evm.TU.Gh_A12G1274	155	67	107	241	177	249	2.98635	1.36482	2.12066	4.20094	3.77252	4.25795	0.00975154	1.02742	up
evm.TU.Gh_A12G1309	351	240	178	904	1009	1846	7.04086	5.14352	3.65023	16.2932	22.1089	31.2362	0.000141049	2.29053	up
evm.TU.Gh_A12G1314	280	156	233	885	729	1105	3.11277	1.75755	2.57755	8.68723	8.55263	10.3198	3.49e-21	2.0278	up
evm.TU.Gh_A12G1342	34233	19888	26043	68351	42571	78060	376.092	234.543	296.355	675.737	515.896	750.319	0.000134348	1.23003	up
evm.TU.Gh_A12G1347	190	355	196	22	48	6	1.66161	3.35413	1.76767	0.161063	0.45851	0.043058	3.54e-05	-3.18636	down
evm.TU.Gh_A12G1387	144	40	139	476	259	432	6.14196	1.78307	6.1135	18.2611	12.2028	16.1143	2.53e-06	1.85044	up
evm.TU.Gh_A12G1407	302	391	330	154	101	114	2.76241	3.83399	3.13293	1.26703	1.02192	0.912394	5.96e-06	-1.46949	down
evm.TU.Gh_A12G1414	2521	1857	2042	7341	4226	6686	29.0298	22.8941	24.3646	76.1535	53.7683	67.4829	1.06e-08	1.50141	up
evm.TU.Gh_A12G1427	21	30	21	84	76	67	0.269615	0.386586	0.26866	0.973457	1.08385	0.751687	0.00785082	1.67416	up
evm.TU.Gh_A12G1448	3079	1161	1153	6784	4331	7434	104.933	42.3366	40.7092	208.218	163.031	221.98	8.16e-07	1.78357	up
evm.TU.Gh_A12G1503	175	265	316	127	79	125	2.70069	4.40224	5.05844	1.70784	1.33222	1.68479	0.00719056	-1.20328	down
evm.TU.Gh_A12G1522	715	742	883	425	207	191	11.9333	13.2577	15.2604	6.38873	3.80721	2.78847	4.73e-08	-1.50723	down
evm.TU.Gh_A12G1535	68	140	62	5	9	3	1.17927	1.61915	0.521524	0.0297	0.074147	0.014447	0.000270543	-3.92071	down
evm.TU.Gh_A12G1547	427	650	543	243	211	244	4.9489	8.08138	6.52913	2.53501	2.70364	2.47301	0.000107543	-1.20835	down
evm.TU.Gh_A12G1560	626	919	712	66	119	66	7.06721	9.37834	7.26681	0.453665	0.948736	0.696112	4.79e-15	-3.11351	down
evm.TU.Gh_A12G1566	358	280	266	55	29	24	5.93794	4.87618	4.47903	0.823246	0.50067	0.271799	3.61e-16	-3.05667	down
evm.TU.Gh_A12G1570	42	18	52	127	145	228	2.34022	1.05801	2.96542	6.35677	8.91108	11.1456	6.49e-06	2.16775	up
evm.TU.Gh_A12G1583	87	132	94	34	17	16	0.858755	1.55099	1.05528	0.293824	0.176605	0.132665	6.36e-05	-2.22686	down
evm.TU.Gh_A12G1594	37	10	8	122	105	139	0.312882	0.085216	0.061496	0.914802	0.971371	0.997608	2.61e-07	2.75543	up
evm.TU.Gh_A12G1600	98	135	179	27	62	48	6.35066	9.44407	12.1269	1.57973	4.42586	2.72548	0.00339069	-1.54127	down
evm.TU.Gh_A12G1614	554	568	562	217	138	202	5.8015	6.19625	6.43238	2.1254	1.606	1.92314	9.86e-10	-1.60112	down
evm.TU.Gh_A12G1617	141	304	163	23	12	17	3.18909	7.39944	3.83831	0.454774	0.297029	0.32168	0.000132077	-3.56334	down
evm.TU.Gh_A12G1619	479	772	765	159	101	176	5.59425	11.1482	12.7397	1.65899	1.47909	1.90105	3.8e-07	-2.22426	down
evm.TU.Gh_A12G1620	610	515	522	1883	1687	1668	9.32301	8.49162	7.94814	25.7365	28.1946	21.8614	1.07e-22	1.68789	up
evm.TU.Gh_A12G1630	222	148	183	419	381	578	3.79538	2.72913	3.26358	6.49545	7.09379	8.72681	2.45e-06	1.32237	up
evm.TU.Gh_A12G1634	63	9	34	218	172	297	0.329328	0.0503	0.182597	1.51039	0.995766	1.36304	4.54e-11	2.70529	up
evm.TU.Gh_A12G1700	108	80	132	0	11	29	1.60709	1.27095	2.02575	0	0.172594	0.37001	1.83e-07	-3.0078	down
evm.TU.Gh_A12G1716	36	47	74	186	225	329	0.560778	0.806796	1.23144	2.70521	3.99689	4.6474	6.35e-07	2.24165	up
evm.TU.Gh_A12G1747	171	223	203	59	32	51	2.35835	3.28844	2.88054	0.72361	0.474672	0.613406	9.04e-07	-2.08521	down
evm.TU.Gh_A12G1764	220	235	213	18	36	71	5.85469	7.66843	5.69074	0.413966	1.00806	1.56516	3.53e-09	-2.41952	down
evm.TU.Gh_A12G1777	354	602	402	172	130	213	3.67732	6.42515	4.18001	1.6361	1.54581	1.86628	0.00337963	-1.40941	down
evm.TU.Gh_A12G1788	268	279	284	567	482	698	3.81542	4.24958	4.19106	7.27611	7.57489	8.71362	1.56e-05	1.07314	up
evm.TU.Gh_A12G1830	778	187	323	1201	1202	1221	7.80022	1.97189	3.36287	10.6476	13.0984	10.9518	0.000137324	1.52559	up
evm.TU.Gh_A12G1832	242	219	151	101	71	51	1.3521	1.32313	0.887402	0.505657	0.434784	0.249624	0.000382105	-1.43593	down
evm.TU.Gh_A12G1841	690	430	618	1515	886	1512	5.23685	3.52437	4.83133	10.3162	7.34235	9.94668	2.73e-05	1.16388	up
evm.TU.Gh_A12G1848	68	61	82	13	26	4	1.37995	1.26628	1.71911	0.192374	0.526065	0.049881	0.000462654	-2.19595	down
evm.TU.Gh_A12G1862	81	142	74	10	0	9	1.13217	2.12257	1.07403	0.119043	0	0.099391	2.92e-06	-4.05007	down
evm.TU.Gh_A12G1886	2265	1818	2581	754	712	713	9.16874	7.88009	10.8267	2.75137	3.17726	2.52756	1.16e-11	-1.59311	down
evm.TU.Gh_A12G1889	184	247	147	53	41	25	3.17549	4.58239	2.62696	0.819724	0.773163	0.377403	1.99e-06	-2.25638	down
evm.TU.Gh_A12G1892	749	500	534	1083	1132	1309	7.17877	5.14636	5.31145	9.36571	12.006	11.0052	2.36e-07	1.00212	up
evm.TU.Gh_A12G1907	122	102	114	0	15	2	1.29532	1.1532	1.24842	0	0.165271	0.012288	3.62e-12	-4.14554	down
evm.TU.Gh_A12G1915	0	16	0	139	84	94	0	0.284172	0	2.12658	1.5665	1.39233	1.03e-11	4.28231	up
evm.TU.Gh_A12G1925	565	956	505	255	227	175	4.29035	7.34969	3.7302	1.62495	1.72956	0.981444	0.00961626	-1.60512	down
evm.TU.Gh_A12G1928	1191	1578	1022	279	286	165	14.4574	19.6178	12.4232	3.92165	4.72785	1.83184	6.9e-09	-2.34076	down
evm.TU.Gh_A12G1935	3769	2140	2114	8183	5688	8692	109.414	66.5922	63.537	213.685	182.298	220.969	2.91e-11	1.49388	up
evm.TU.Gh_A12G1940	478	744	605	163	156	150	10.8308	17.978	13.8889	3.25764	3.88529	2.97249	1.39e-07	-1.94652	down
evm.TU.Gh_A12G1949	37	25	61	166	121	165	0.393702	0.282078	0.671649	1.59645	1.42636	1.53954	5.67e-05	1.88044	up
evm.TU.Gh_A12G1953	639	409	567	2225	1228	2253	14.3716	9.84348	13.2171	45.0823	30.4976	44.4081	5.46e-08	1.81041	up
evm.TU.Gh_A12G1954	54	33	44	209	172	320	0.935772	0.604169	0.794065	3.29479	3.31923	4.9103	7.95e-09	2.416	up
evm.TU.Gh_A12G1955	133	109	88	287	254	380	2.38178	2.09224	1.62064	4.62985	5.02473	5.96799	1.07e-05	1.48439	up
evm.TU.Gh_A12G1972	596	661	693	269	341	228	3.79014	4.75375	5.03259	1.6878	2.55518	1.25927	3.53e-07	-1.17851	down
evm.TU.Gh_A12G1992	287	352	363	165	183	102	3.07645	4.04444	4.06159	1.59165	2.15052	0.972781	0.000415832	-1.11445	down
evm.TU.Gh_A12G1994	19	7	35	140	102	190	0.162894	0.06529	0.32713	1.10859	0.982728	1.47027	1.65e-08	2.81832	up
evm.TU.Gh_A12G2006	331	57	358	1125	913	908	5.42396	0.987622	6.07168	16.6229	16.5363	13.0462	3.77e-10	2.00591	up
evm.TU.Gh_A12G2014	5	47	51	197	209	104	0.091443	1.07916	1.15142	3.85701	5.01705	1.97627	0.00327977	2.33896	up
evm.TU.Gh_A12G2021	36	15	28	114	121	208	0.938072	0.413504	0.756864	2.69265	3.52842	4.80584	1.54e-06	2.49375	up
evm.TU.Gh_A12G2052	2123	1983	1597	7540	3718	6402	23.9051	23.7436	19.511	75.6697	46.5942	63.0357	1.88e-05	1.6168	up
evm.TU.Gh_A12G2060	824	777	639	367	371	331	6.82312	6.92343	5.44829	2.72626	3.36138	2.40621	1.98e-06	-1.04249	down
evm.TU.Gh_A12G2064	171	123	113	87	29	29	2.56955	1.97944	1.75629	1.17264	0.473347	0.370242	0.00255436	-1.49717	down
evm.TU.Gh_A12G2081	170	99	204	582	274	549	1.14779	0.698141	1.48783	3.49232	2.02208	3.30059	0.000553973	1.55457	up
evm.TU.Gh_A12G2090	177	234	218	98	96	88	1.33526	2.00131	1.89323	0.746394	1.05193	0.570728	0.00453933	-1.13813	down
evm.TU.Gh_A12G2095	445	890	624	148	156	82	2.65628	5.67823	3.93706	0.659067	1.04059	0.354742	0.000249545	-2.30786	down
evm.TU.Gh_A12G2105	277	362	287	83	159	115	3.28701	4.7152	3.75937	0.942459	2.2246	1.15559	6.13e-05	-1.32828	down
evm.TU.Gh_A12G2124	320	621	297	56	50	39	9.96502	27.9857	10.5578	2.2359	1.98735	1.13341	0.000497176	-3.07607	down
evm.TU.Gh_A12G2147	5312	3182	4587	11823	9698	12215	77.3633	49.6684	77.0884	154.938	155.896	155.739	5.06e-15	1.37772	up
evm.TU.Gh_A12G2151	408	168	305	728	579	1050	5.008	2.21021	4.18247	9.26524	8.82392	13.1453	0.000221084	1.4197	up
evm.TU.Gh_A12G2154	187	227	227	454	418	495	1.85545	2.40444	2.33158	4.05578	4.58726	4.38655	8.93e-05	1.10164	up
evm.TU.Gh_A12G2168	1531	1944	1194	540	569	614	19.4594	26.4565	15.7193	6.17735	7.98741	6.83826	0.000120276	-1.42272	down
evm.TU.Gh_A12G2172	183	83	55	438	295	783	2.08666	1.06932	0.679209	4.51642	3.89528	7.84706	0.0035775	2.22509	up
evm.TU.Gh_A12G2173	295	194	323	859	762	737	3.51801	2.43608	4.00535	9.29266	10.0155	7.71584	2.62e-12	1.55885	up
evm.TU.Gh_A12G2188	266	30	59	962	342	857	4.2099	0.488315	0.948484	13.5233	5.89428	11.9593	0.000889975	2.59631	up
evm.TU.Gh_A12G2189	333	133	118	811	398	845	7.48904	3.11236	3.0742	16.8432	9.50946	16.1077	0.000438585	1.80417	up
evm.TU.Gh_A12G2190	4351	2472	3088	8154	5673	8699	67.497	40.8152	49.2015	114.468	97.183	118.537	2.83e-08	1.18588	up
evm.TU.Gh_A12G2209	521	542	675	212	251	214	3.01521	3.19937	3.82833	1.03914	1.50491	1.01582	8.35e-08	-1.33086	down
evm.TU.Gh_A12G2219	1601	1577	1401	3855	2965	3771	16.9991	18.005	15.3746	36.8507	34.9904	35.0473	1.08e-14	1.21427	up
evm.TU.Gh_A12G2223	88	116	90	32	27	11	1.63738	2.31385	1.74289	0.538841	0.542853	0.168459	0.000263628	-2.03376	down
evm.TU.Gh_A12G2227	970	578	515	2607	2866	2006	14.1242	9.00103	7.69383	34.001	46.0764	25.6294	4.4e-05	1.89916	up
evm.TU.Gh_A12G2237	25	7	18	99	63	112	1.12198	0.301401	0.859296	4.13849	3.22736	4.55077	3.19e-05	2.45374	up
evm.TU.Gh_A12G2258	104	59	43	262	226	304	2.70946	1.64626	1.15668	6.13192	6.48954	6.92928	1.17e-07	1.9548	up
evm.TU.Gh_A12G2271	1025	601	553	5011	4743	4422	8.61943	5.42844	4.82538	38.1655	44.1862	32.7098	2.16e-30	2.72845	up
evm.TU.Gh_A12G2280	493	430	432	23	74	30	4.67345	4.25537	4.31315	0.189365	0.789099	0.213344	6.09e-26	-3.32607	down
evm.TU.Gh_A12G2301	204	108	170	628	510	962	2.47219	1.40045	2.13021	6.84795	6.82322	10.2201	3.29e-07	2.11979	up
evm.TU.Gh_A12G2325	107	55	46	290	210	352	1.16432	0.640577	0.513172	2.85311	2.52864	3.36193	1.31e-08	2.03552	up
evm.TU.Gh_A12G2367	61	21	9	106	66	120	3.00714	1.07646	0.452823	4.77631	3.62361	5.25054	0.00280131	1.68413	up
evm.TU.Gh_A12G2375	44	18	52	870	526	598	0.796113	0.341517	0.963726	14.2684	10.5893	9.54014	2.38e-21	4.1367	up
evm.TU.Gh_A12G2379	279	201	313	654	394	639	2.48018	1.91536	2.88835	5.24493	3.87056	4.99158	1.71e-05	1.08258	up
evm.TU.Gh_A12G2380	943	353	524	1674	928	1698	8.21184	3.28297	4.70803	13.1021	8.90756	12.9576	0.00363706	1.23584	up
[truncated: 2,210 more rows]
