# Supplementary material for: Transcriptomic analysis reveals the key role of histone deacetylation via mediating different phytohormone signalings in fiber initiation of cotton
Source: Cell Biosci. 2022 Jul 12;12:107. doi: 10.1186/s13578-022-00840-4 (PMC9277824; doi:10.1186/s13578-022-00840-4)
Supplement: Supplementary file 2 — Additional file 2: Table S2. The gene ID list of 94 up-and down-regulated DEGs associated with hormone signal transduction after TSA treatment. [file 13578_2022_840_MOESM2_ESM.xls]

## Sheet: Hormonal genes in Mock vs_TSA
Gene ID	Mock-1_Count	Mock-2_Count	Mock-3_Count	TSA5-1_Count	TSA5-2_Count	TSA5-3_Count	Mock-1_FPKM	Mock-2_FPKM	Mock-3_FPKM	TSA5-1_FPKM	TSA5-2_FPKM	TSA5-3_FPKM	FDR	log2FC	regulated	COG_class	COG_class_annotation	GO_annotation	KEGG_annotation	KEGG_pathway_annotation	KOG_class	KOG_class_annotation	Pfam_annotation	Swiss-Prot_annotation	eggNOG_class	eggNOG_class_annotation	NR_annotation
Gossypium_hirsutum_newGene_23351	566	840	609	327	267	392	21.3272	33.9106	23.7734	11.0832	11.0931	12.9437	0.00213673	-1.03476	down	--	--	Cellular Component: nucleus (GO:0005634);; Biological Process: regulation of transcription, DNA-templated (GO:0006355);; Biological Process: auxin-activated signaling pathway (GO:0009734);;	K14484|4.70695e-105|gra:105770098|K14484 auxin-responsive protein IAA | (RefSeq) auxin-responsive protein IAA27-like	Plant hormone signal transduction (ko04075)	--	--	AUX/IAA family	Auxin-responsive protein IAA27 OS=Arabidopsis thaliana OX=3702 GN=IAA27 PE=1 SV=1	K	Transcription	hypothetical protein GOBAR_DD24601 [Gossypium barbadense]
Gossypium_hirsutum_newGene_7580	323	70	232	686	393	685	2.5027	0.578424	1.86181	4.7934	3.36594	4.65044	0.000487747	1.49656	up	[HJ]	Coenzyme transport and metabolism;; Translation, ribosomal structure and biogenesis	--	K14487|0|gra:105794935|K14487 auxin responsive GH3 gene family | (RefSeq) indole-3-acetic acid-amido synthetase GH3.6-like	Plant hormone signal transduction (ko04075)	--	--	GH3 auxin-responsive promoter	Indole-3-acetic acid-amido synthetase GH3.6 OS=Arabidopsis thaliana OX=3702 GN=GH3.6 PE=1 SV=1	S	Function unknown	PREDICTED: indole-3-acetic acid-amido synthetase GH3.6-like [Gossypium hirsutum]
evm.TU.Gh_A01G0153	2	7	0	98	120	68	0.031743	0.10483	0	1.49709	2.2018	1.04112	1.39e-08	5.02041	up	--	--	Cellular Component: nucleus (GO:0005634);; Biological Process: response to stress (GO:0006950);; Biological Process: response to water deprivation (GO:0009414);; Biological Process: response to wounding (GO:0009611);; Biological Process: response to fungus (GO:0009620);; Biological Process: response to abiotic stimulus (GO:0009628);; Biological Process: jasmonic acid biosynthetic process (GO:0009…	K13464|1.80999e-110|gra:105774358|K13464 jasmonate ZIM domain-containing protein | (RefSeq) protein TIFY 9-like	Plant hormone signal transduction (ko04075)	--	--	Divergent CCT motif;; tify domain	Protein TIFY 9 OS=Arabidopsis thaliana OX=3702 GN=TIFY9 PE=1 SV=1	S	Function unknown	PREDICTED: protein TIFY 9 [Gossypium arboreum]
evm.TU.Gh_A01G0218	133	77	102	237	161	332	2.78278	1.57393	1.82123	4.79314	3.07964	5.52661	0.00267902	1.2164	up	[TK]	Signal transduction mechanisms;; Transcription	Molecular Function: phosphorelay response regulator activity (GO:0000156);; Biological Process: phosphorelay signal transduction system (GO:0000160);; Molecular Function: DNA binding (GO:0003677);; Molecular Function: chromatin binding (GO:0003682);; Molecular Function: transcription factor activity, sequence-specific DNA binding (GO:0003700);; Molecular Function: protein binding (GO:0005515);; C…	K14491|1.59495e-63|gra:105775279|K14491 two-component response regulator ARR-B family | (RefSeq) two-component response regulator ARR2-like	Plant hormone signal transduction (ko04075)	[K]	Transcription	Response regulator receiver domain	Two-component response regulator ARR2 OS=Arabidopsis thaliana OX=3702 GN=ARR2 PE=1 SV=1	T	Signal transduction mechanisms	PREDICTED: two-component response regulator ARR2-like [Gossypium arboreum]
evm.TU.Gh_A01G0972	53	9	28	131	101	108	1.08571	0.194926	0.582292	2.43118	2.29213	1.93552	0.00027014	1.94267	up	--	--	Cellular Component: cytosol (GO:0005829);; Cellular Component: plasma membrane (GO:0005886);; Biological Process: negative regulation of brassinosteroid biosynthetic process (GO:0010423);; Molecular Function: protein heterodimerization activity (GO:0046982);;	K14499|1.07819e-143|gra:105785171|K14499 BRI1 kinase inhibitor 1 | (RefSeq) BRI1 kinase inhibitor 1-like	Plant hormone signal transduction (ko04075)	--	--	--	BRI1 kinase inhibitor 1 OS=Arabidopsis thaliana OX=3702 GN=BKI1 PE=1 SV=1	T	Signal transduction mechanisms	PREDICTED: BRI1 kinase inhibitor 1-like [Gossypium hirsutum]
evm.TU.Gh_A01G1374	144	244	118	45	19	39	1.18195	2.15051	1.00463	0.331232	0.172174	0.281851	0.0021072	-2.32459	down	--	--	Biological Process: polysaccharide biosynthetic process (GO:0000271);; Biological Process: establishment of planar polarity (GO:0001736);; Biological Process: amino acid transmembrane transport (GO:0003333);; Cellular Component: endosome (GO:0005768);; Cellular Component: Golgi apparatus (GO:0005794);; Cellular Component: plasma membrane (GO:0005886);; Biological Process: acetyl-CoA metabolic pro…	K13946|0|gra:105785891|K13946 auxin influx carrier (AUX1 LAX family) | (RefSeq) auxin transporter-like protein 5	Plant hormone signal transduction (ko04075)	[E]	Amino acid transport and metabolism	Transmembrane amino acid transporter protein	Auxin transporter-like protein 5 OS=Medicago truncatula OX=3880 GN=LAX5 PE=2 SV=1	E	Amino acid transport and metabolism	PREDICTED: auxin transporter-like protein 5 [Gossypium hirsutum]
evm.TU.Gh_A01G1955	797	614	912	1981	1310	2332	5.56885	4.61649	6.50586	12.2155	9.96154	13.9745	1.73e-06	1.26685	up	--	--	Biological Process: polysaccharide biosynthetic process (GO:0000271);; Biological Process: establishment of planar polarity (GO:0001736);; Biological Process: amino acid transmembrane transport (GO:0003333);; Cellular Component: endosome (GO:0005768);; Cellular Component: Golgi apparatus (GO:0005794);; Cellular Component: plasma membrane (GO:0005886);; Biological Process: acetyl-CoA metabolic pro…	K13946|0|gra:105786542|K13946 auxin influx carrier (AUX1 LAX family) | (RefSeq) auxin transporter-like protein 2	Plant hormone signal transduction (ko04075)	[E]	Amino acid transport and metabolism	Transmembrane amino acid transporter protein	Auxin transporter-like protein 2 OS=Medicago truncatula OX=3880 GN=LAX2 PE=2 SV=1	E	Amino acid transport and metabolism	PREDICTED: auxin transporter-like protein 2 [Gossypium hirsutum]
evm.TU.Gh_A02G0340	1153	1041	1248	408	409	332	34.7633	33.5955	38.9749	11.0693	13.5998	8.76078	1.46e-16	-1.55506	down	--	--	Molecular Function: transcription factor activity, sequence-specific DNA binding (GO:0003700);; Cellular Component: nucleus (GO:0005634);; Biological Process: carbohydrate metabolic process (GO:0005975);; Biological Process: regulation of transcription, DNA-templated (GO:0006355);; Biological Process: response to water deprivation (GO:0009414);; Biological Process: response to external stimulus (…	K14484|1.1747e-134|gra:105796692|K14484 auxin-responsive protein IAA | (RefSeq) auxin-responsive protein IAA4-like	Plant hormone signal transduction (ko04075)	--	--	AUX/IAA family	Auxin-induced protein 22B OS=Vigna radiata var. radiata OX=3916 GN=AUX22B PE=2 SV=1	K	Transcription	PREDICTED: auxin-responsive protein IAA4-like [Gossypium hirsutum]
evm.TU.Gh_A02G0341	400	282	462	157	165	188	5.47674	4.13447	6.55839	1.92594	2.48422	2.25162	0.000384601	-1.1472	down	--	--	Biological Process: polysaccharide biosynthetic process (GO:0000271);; Molecular Function: transcription factor activity, sequence-specific DNA binding (GO:0003700);; Molecular Function: acid phosphatase activity (GO:0003993);; Cellular Component: nucleus (GO:0005634);; Cellular Component: mitochondrion (GO:0005739);; Cellular Component: endosome (GO:0005768);; Cellular Component: Golgi apparatus…	K14484|3.42781e-154|gra:105796694|K14484 auxin-responsive protein IAA | (RefSeq) auxin-responsive protein IAA14-like	Plant hormone signal transduction (ko04075)	--	--	AUX/IAA family	Auxin-responsive protein IAA14 OS=Arabidopsis thaliana OX=3702 GN=IAA14 PE=1 SV=2	K	Transcription	PREDICTED: auxin-responsive protein IAA14-like [Gossypium arboreum]
evm.TU.Gh_A02G0775	253	235	227	36	57	77	4.22057	4.19564	3.92336	0.539279	1.04798	1.11417	1.05e-07	-2.05579	down	--	--	Biological Process: MAPK cascade (GO:0000165);; Molecular Function: DNA binding (GO:0003677);; Molecular Function: transcription factor activity, sequence-specific DNA binding (GO:0003700);; Molecular Function: calmodulin binding (GO:0005516);; Cellular Component: nucleus (GO:0005634);; Cellular Component: cytoplasm (GO:0005737);; Biological Process: regulation of transcription, DNA-templated (GO…	K14431|0|gra:105797202|K14431 transcription factor TGA | (RefSeq) transcription factor TGA3-like	Plant hormone signal transduction (ko04075)	--	--	Seed dormancy control;; bZIP transcription factor;; Basic region leucine zipper	Transcription factor TGA7 OS=Arabidopsis thaliana OX=3702 GN=TGA7 PE=1 SV=1	K	Transcription	PREDICTED: transcription factor TGA3-like isoform X1 [Gossypium hirsutum]
evm.TU.Gh_A02G1156	161	178	96	59	32	43	2.493	2.5358	1.19516	0.810827	0.471665	0.494498	0.000544624	-1.70512	down	--	--	Biological Process: polysaccharide biosynthetic process (GO:0000271);; Biological Process: cell fate specification (GO:0001708);; Molecular Function: transcription factor activity, sequence-specific DNA binding (GO:0003700);; Molecular Function: acid phosphatase activity (GO:0003993);; Cellular Component: nucleus (GO:0005634);; Cellular Component: mitochondrion (GO:0005739);; Cellular Component: …	K14484|3.74821e-162|gra:105788050|K14484 auxin-responsive protein IAA | (RefSeq) auxin-responsive protein IAA27-like	Plant hormone signal transduction (ko04075)	--	--	AUX/IAA family	Auxin-responsive protein IAA27 OS=Arabidopsis thaliana OX=3702 GN=IAA27 PE=1 SV=1	K	Transcription	Auxin-responsive IAA27 -like protein [Gossypium arboreum]
evm.TU.Gh_A03G1341	31	23	25	129	168	168	0.900034	0.688134	0.748547	3.36879	5.37445	4.27668	6.81e-08	2.58634	up	--	--	Cellular Component: nucleus (GO:0005634);; Biological Process: response to stress (GO:0006950);; Biological Process: response to water deprivation (GO:0009414);; Biological Process: response to wounding (GO:0009611);; Biological Process: response to fungus (GO:0009620);; Biological Process: response to abiotic stimulus (GO:0009628);; Biological Process: jasmonic acid biosynthetic process (GO:0009…	K13464|2.26975e-128|gra:105794807|K13464 jasmonate ZIM domain-containing protein | (RefSeq) protein TIFY 9	Plant hormone signal transduction (ko04075)	--	--	Divergent CCT motif;; tify domain	Protein TIFY 9 OS=Arabidopsis thaliana OX=3702 GN=TIFY9 PE=1 SV=1	S	Function unknown	PREDICTED: protein TIFY 9 [Gossypium raimondii]
evm.TU.Gh_A03G1766	34	32	20	182	141	188	1.7748	1.78008	1.07851	8.55789	8.1359	8.5915	2.02e-08	2.57484	up	--	--	Molecular Function: calmodulin binding (GO:0005516);; Cellular Component: mitochondrion (GO:0005739);; Biological Process: auxin-activated signaling pathway (GO:0009734);;	K14488|5.18737e-73|gra:105795368|K14488 SAUR family protein | (RefSeq) auxin-induced protein 15A-like	Plant hormone signal transduction (ko04075)	--	--	Auxin responsive protein	Auxin-responsive protein SAUR50 OS=Arabidopsis thaliana OX=3702 GN=SAUR50 PE=1 SV=1	S	Function unknown	PREDICTED: auxin-induced protein 15A [Gossypium hirsutum]
evm.TU.Gh_A03G1804	68	173	161	24	24	29	0.737984	2.12332	1.88698	0.228416	0.280819	0.276315	0.00317335	-2.38036	down	--	--	Biological Process: polysaccharide biosynthetic process (GO:0000271);; Biological Process: establishment of planar polarity (GO:0001736);; Biological Process: amino acid transmembrane transport (GO:0003333);; Cellular Component: endosome (GO:0005768);; Cellular Component: Golgi apparatus (GO:0005794);; Cellular Component: plasma membrane (GO:0005886);; Biological Process: acetyl-CoA metabolic pro…	K13946|0|gra:105795397|K13946 auxin influx carrier (AUX1 LAX family) | (RefSeq) auxin transporter-like protein 2	Plant hormone signal transduction (ko04075)	[E]	Amino acid transport and metabolism	Transmembrane amino acid transporter protein	Auxin transporter-like protein 5 OS=Medicago truncatula OX=3880 GN=LAX5 PE=2 SV=1	E	Amino acid transport and metabolism	PREDICTED: auxin transporter-like protein 2 [Gossypium arboreum]
evm.TU.Gh_A03G1990	205	78	154	326	250	360	7.30633	2.98407	5.69263	10.4725	9.85236	11.2698	0.00100894	1.10734	up	--	--	--	K14488|2.1914e-102|gra:105789229|K14488 SAUR family protein | (RefSeq) uncharacterized LOC105789229	Plant hormone signal transduction (ko04075)	--	--	Auxin responsive protein	Auxin-responsive protein SAUR36 OS=Arabidopsis thaliana OX=3702 GN=SAUR36 PE=2 SV=1	S	Function unknown	PREDICTED: auxin-induced protein X10A-like [Gossypium hirsutum]
evm.TU.Gh_A05G0260	198	97	112	467	395	538	4.71482	2.46699	2.75698	10.0426	10.4094	11.2555	3.32e-10	1.79396	up	--	--	Cellular Component: nucleus (GO:0005634);; Biological Process: pollen development (GO:0009555);; Biological Process: response to wounding (GO:0009611);; Biological Process: response to fungus (GO:0009620);; Biological Process: response to abiotic stimulus (GO:0009628);; Biological Process: jasmonic acid metabolic process (GO:0009694);; Biological Process: response to auxin (GO:0009733);; Biologic…	K13464|2.9897e-157|gra:105769636|K13464 jasmonate ZIM domain-containing protein | (RefSeq) protein TIFY 10A-like	Plant hormone signal transduction (ko04075)	--	--	tify domain;; Divergent CCT motif	Protein TIFY 10A OS=Arabidopsis thaliana OX=3702 GN=TIFY10A PE=1 SV=1	S	Function unknown	PREDICTED: protein TIFY 10A-like [Gossypium arboreum]
evm.TU.Gh_A05G0308	400	491	426	196	219	229	3.75279	5.07048	4.21466	1.63035	2.23063	1.84373	0.000367281	-1.01373	down	[T]	Signal transduction mechanisms	Molecular Function: protein serine/threonine phosphatase activity (GO:0004722);; Molecular Function: protein binding (GO:0005515);; Cellular Component: nucleus (GO:0005634);; Cellular Component: cytosol (GO:0005829);; Biological Process: negative regulation of protein kinase activity (GO:0006469);; Biological Process: protein dephosphorylation (GO:0006470);; Cellular Component: protein serine/thr…	K14497|0|gra:105767945|K14497 protein phosphatase 2C [EC:3.1.3.16] | (RefSeq) probable protein phosphatase 2C 53	Plant hormone signal transduction (ko04075)	[T]	Signal transduction mechanisms	Protein phosphatase 2C	Protein phosphatase 2C 16 OS=Arabidopsis thaliana OX=3702 GN=HAB1 PE=1 SV=1	T	Signal transduction mechanisms	PREDICTED: probable protein phosphatase 2C 53 [Gossypium hirsutum]
evm.TU.Gh_A05G0356	110	209	134	44	55	53	0.993723	2.01978	1.25159	0.356566	0.543054	0.419908	0.00743537	-1.55536	down	--	--	Molecular Function: acid phosphatase activity (GO:0003993);; Cellular Component: nucleus (GO:0005634);; Cellular Component: mitochondrion (GO:0005739);; Cellular Component: endosome (GO:0005768);; Cellular Component: Golgi apparatus (GO:0005794);; Cellular Component: trans-Golgi network (GO:0005802);; Biological Process: regulation of carbohydrate metabolic process (GO:0006109);; Biological Proce…	K14484|0|gra:105771085|K14484 auxin-responsive protein IAA | (RefSeq) auxin-responsive protein IAA6-like	Plant hormone signal transduction (ko04075)	--	--	AUX/IAA family	Auxin-responsive protein IAA7 OS=Oryza sativa subsp. japonica OX=39947 GN=IAA7 PE=2 SV=1	K	Transcription	PREDICTED: auxin-responsive protein IAA6-like [Gossypium hirsutum]
evm.TU.Gh_A05G1076	1597	2203	2075	850	792	734	18.1011	26.8061	24.4124	8.70118	9.92902	7.2924	4.69e-07	-1.28902	down	--	--	Biological Process: cell fate specification (GO:0001708);; Molecular Function: acid phosphatase activity (GO:0003993);; Cellular Component: nucleus (GO:0005634);; Cellular Component: mitochondrion (GO:0005739);; Cellular Component: endosome (GO:0005768);; Cellular Component: Golgi apparatus (GO:0005794);; Cellular Component: trans-Golgi network (GO:0005802);; Biological Process: regulation of car…	K14484|0|gra:105770017|K14484 auxin-responsive protein IAA | (RefSeq) auxin-responsive protein IAA27-like	Plant hormone signal transduction (ko04075)	--	--	AUX/IAA family	Auxin-responsive protein IAA27 OS=Arabidopsis thaliana OX=3702 GN=IAA27 PE=1 SV=1	K	Transcription	hypothetical protein B456_009G135900 [Gossypium raimondii]
evm.TU.Gh_A05G1155	375	234	266	611	519	739	3.91455	2.63379	2.89995	5.7248	5.99213	6.71644	5.3e-06	1.10218	up	--	--	Molecular Function: protein binding (GO:0005515);; Cellular Component: nucleus (GO:0005634);; Biological Process: defense response (GO:0006952);; Biological Process: multicellular organism development (GO:0007275);; Biological Process: response to wounding (GO:0009611);; Biological Process: response to fungus (GO:0009620);; Biological Process: response to abiotic stimulus (GO:0009628);; Biologica…	K13464|9.80144e-156|gra:105768721|K13464 jasmonate ZIM domain-containing protein | (RefSeq) protein TIFY 11B-like	Plant hormone signal transduction (ko04075)	--	--	tify domain;; Divergent CCT motif	Protein TIFY 11B OS=Arabidopsis thaliana OX=3702 GN=TIFY11B PE=1 SV=1	S	Function unknown	PREDICTED: protein TIFY 11B-like [Gossypium hirsutum]
evm.TU.Gh_A05G1607	153	161	193	45	50	110	0.900591	0.976914	1.04266	0.166634	0.257765	0.410806	0.00361668	-1.31897	down	--	--	Biological Process: regionalization (GO:0003002);; Molecular Function: DNA binding (GO:0003677);; Molecular Function: protein binding (GO:0005515);; Cellular Component: nucleus (GO:0005634);; Biological Process: regulation of transcription, DNA-templated (GO:0006355);; Biological Process: signal transduction (GO:0007165);; Cellular Component: plastid (GO:0009536);; Biological Process: anatomical …	K14486|0|gra:105769031|K14486 auxin response factor | (RefSeq) auxin response factor 5	Plant hormone signal transduction (ko04075)	--	--	Auxin response factor;; B3 DNA binding domain;; AUX/IAA family	Auxin response factor 5 OS=Arabidopsis thaliana OX=3702 GN=ARF5 PE=1 SV=3	K	Transcription	PREDICTED: auxin response factor 5-like isoform X2 [Gossypium hirsutum]
evm.TU.Gh_A05G1922	211	136	194	443	251	499	3.30524	2.33857	3.18448	6.44456	4.40372	7.05038	0.00111895	1.12806	up	[T]	Signal transduction mechanisms	Molecular Function: protein serine/threonine kinase activity (GO:0004674);; Molecular Function: protein binding (GO:0005515);; Molecular Function: ATP binding (GO:0005524);; Cellular Component: nucleus (GO:0005634);; Cellular Component: cytoplasm (GO:0005737);; Cellular Component: cytosol (GO:0005829);; Cellular Component: plasma membrane (GO:0005886);; Biological Process: sucrose metabolic proce…	K14498|0|gra:105771042|K14498 serine/threonine-protein kinase SRK2 [EC:2.7.11.1] | (RefSeq) serine/threonine-protein kinase SAPK2-like	Plant hormone signal transduction (ko04075)	[T]	Signal transduction mechanisms	Protein kinase domain;; Protein tyrosine kinase	Serine/threonine-protein kinase SAPK1 OS=Oryza sativa subsp. japonica OX=39947 GN=SAPK1 PE=1 SV=1	T	Signal transduction mechanisms	PREDICTED: serine/threonine-protein kinase SAPK2-like [Gossypium hirsutum]
evm.TU.Gh_A05G3362	142	58	82	273	195	340	1.41502	0.66956	1.16397	3.13386	2.02777	3.53945	2.22e-05	1.51936	up	[R]	General function prediction only	Biological Process: MAPK cascade (GO:0000165);; Biological Process: response to molecule of bacterial origin (GO:0002237);; Biological Process: respiratory burst involved in defense response (GO:0002679);; Cellular Component: nucleus (GO:0005634);; Biological Process: regulation of transcription, DNA-templated (GO:0006355);; Biological Process: protein targeting to membrane (GO:0006612);; Biologi…	K14487|0|gra:105779486|K14487 auxin responsive GH3 gene family | (RefSeq) indole-3-acetic acid-amido synthetase GH3.17-like	Plant hormone signal transduction (ko04075)	--	--	GH3 auxin-responsive promoter	Indole-3-acetic acid-amido synthetase GH3.17 OS=Arabidopsis thaliana OX=3702 GN=GH3.17 PE=1 SV=1	S	Function unknown	PREDICTED: indole-3-acetic acid-amido synthetase GH3.17-like [Gossypium arboreum]
evm.TU.Gh_A06G0351	582	368	567	1249	822	1525	5.40295	3.61009	5.45186	10.8134	8.40458	12.9932	4.31e-05	1.23712	up	--	--	Biological Process: polysaccharide biosynthetic process (GO:0000271);; Biological Process: establishment of planar polarity (GO:0001736);; Biological Process: amino acid transmembrane transport (GO:0003333);; Cellular Component: endosome (GO:0005768);; Cellular Component: Golgi apparatus (GO:0005794);; Cellular Component: plasma membrane (GO:0005886);; Biological Process: acetyl-CoA metabolic pro…	K13946|0|gra:105773444|K13946 auxin influx carrier (AUX1 LAX family) | (RefSeq) auxin transporter-like protein 3	Plant hormone signal transduction (ko04075)	[E]	Amino acid transport and metabolism	Transmembrane amino acid transporter protein	Auxin transporter-like protein 3 OS=Medicago truncatula OX=3880 GN=LAX3 PE=2 SV=1	E	Amino acid transport and metabolism	hypothetical protein B456_010G048200 [Gossypium raimondii]
evm.TU.Gh_A06G1418	9	7	64	129	90	210	0.239993	0.172452	1.75548	3.08628	2.6506	4.90051	0.00111164	2.40182	up	--	--	Molecular Function: protein phosphatase inhibitor activity (GO:0004864);; Molecular Function: receptor activity (GO:0004872);; Cellular Component: nucleus (GO:0005634);; Cellular Component: mitochondrion (GO:0005739);; Biological Process: tryptophan catabolic process (GO:0006569);; Biological Process: fatty acid catabolic process (GO:0009062);; Cellular Component: chloroplast (GO:0009507);; Biolo…	K14496|6.47448e-138|gra:105772893|K14496 abscisic acid receptor PYR/PYL family | (RefSeq) abscisic acid receptor PYL4-like	Plant hormone signal transduction (ko04075)	--	--	Polyketide cyclase / dehydrase and lipid transport;; Polyketide cyclase / dehydrase and lipid transport;; Pathogenesis-related protein Bet v I family	Abscisic acid receptor PYL6 OS=Arabidopsis thaliana OX=3702 GN=PYL6 PE=1 SV=1	S	Function unknown	PREDICTED: abscisic acid receptor PYL4-like [Gossypium arboreum]
evm.TU.Gh_A06G1644	93	81	71	0	8	7	3.14325	2.74163	2.25936	0	0.259487	0.109137	5.35e-09	-3.96055	down	--	--	Molecular Function: transcription factor activity, sequence-specific DNA binding (GO:0003700);; Cellular Component: nucleus (GO:0005634);; Biological Process: regulation of transcription, DNA-templated (GO:0006355);; Biological Process: regulation of translation (GO:0006417);; Biological Process: response to stress (GO:0006950);; Biological Process: response to abiotic stimulus (GO:0009628);; Bio…	K14484|1.07268e-60|gra:105771476|K14484 auxin-responsive protein IAA | (RefSeq) auxin-induced protein AUX22-like	Plant hormone signal transduction (ko04075)	--	--	AUX/IAA family	Auxin-induced protein AUX22 OS=Glycine max OX=3847 GN=AUX22 PE=2 SV=1	K	Transcription	PREDICTED: auxin-induced protein AUX22-like [Gossypium arboreum]
evm.TU.Gh_A07G1202	616	603	656	262	243	309	4.65601	4.88165	4.93742	2.28746	2.19844	2.03806	8.47e-07	-1.19522	down	--	--	Molecular Function: DNA binding (GO:0003677);; Molecular Function: transcription factor activity, sequence-specific DNA binding (GO:0003700);; Cellular Component: nucleus (GO:0005634);; Biological Process: regulation of transcription, DNA-templated (GO:0006355);; Biological Process: cellular amino acid metabolic process (GO:0006520);; Biological Process: heme biosynthetic process (GO:0006783);; B…	K12126|0|gra:105795211|K12126 phytochrome-interacting factor 3 | (RefSeq) transcription factor PIL1	Plant hormone signal transduction (ko04075);; Circadian rhythm - plant (ko04712)	--	--	Helix-loop-helix DNA-binding domain	Transcription factor PIF3 OS=Arabidopsis thaliana OX=3702 GN=PIF3 PE=1 SV=1	--	--	PREDICTED: transcription factor PIL1-like [Gossypium hirsutum]
evm.TU.Gh_A07G1254	1815	2374	1853	735	767	854	12.2066	17.1016	12.6341	4.35231	5.75268	4.89574	2.79e-08	-1.34505	down	--	--	Molecular Function: protein binding (GO:0005515);; Biological Process: regulation of transcription, DNA-templated (GO:0006355);; Biological Process: response to auxin (GO:0009733);; Biological Process: floral organ development (GO:0048437);; Biological Process: phyllome development (GO:0048827);;	K14486|0|gra:105795828|K14486 auxin response factor | (RefSeq) auxin response factor 18	Plant hormone signal transduction (ko04075)	--	--	Auxin response factor;; B3 DNA binding domain;; AUX/IAA family	Auxin response factor 18 OS=Arabidopsis thaliana OX=3702 GN=ARF18 PE=1 SV=1	K	Transcription	PREDICTED: auxin response factor 11-like [Gossypium hirsutum]
evm.TU.Gh_A08G1649	162	136	133	372	370	418	2.36615	2.25198	2.16839	5.34479	6.32143	5.97998	2.3e-06	1.44491	up	[I]	Lipid transport and metabolism	Biological Process: MAPK cascade (GO:0000165);; Biological Process: response to superoxide (GO:0000303);; Molecular Function: carboxylic ester hydrolase activity (GO:0004091);; Molecular Function: protein binding (GO:0005515);; Cellular Component: nucleus (GO:0005634);; Cellular Component: cytoplasm (GO:0005737);; Biological Process: protein targeting to membrane (GO:0006612);; Biological Process…	K14493|0|gra:105792243|K14493 gibberellin receptor GID1 [EC:3.-.-.-] | (RefSeq) gibberellin receptor GID1B-like	Plant hormone signal transduction (ko04075)	[V]	Defense mechanisms	alpha/beta hydrolase fold;; Carboxylesterase family	Gibberellin receptor GID1B OS=Arabidopsis thaliana OX=3702 GN=GID1B PE=1 SV=1	I	Lipid transport and metabolism	PREDICTED: gibberellin receptor GID1B-like [Gossypium hirsutum]
evm.TU.Gh_A08G2199	345	208	398	1140	792	1462	7.83216	5.05412	9.36805	23.3625	19.8938	29.1595	2.82e-08	1.82836	up	--	--	Molecular Function: protein binding (GO:0005515);; Cellular Component: nucleus (GO:0005634);; Biological Process: pollen development (GO:0009555);; Biological Process: response to wounding (GO:0009611);; Biological Process: response to fungus (GO:0009620);; Biological Process: systemic acquired resistance (GO:0009627);; Biological Process: response to abiotic stimulus (GO:0009628);; Biological Pr…	K13464|6.40058e-167|gra:105792947|K13464 jasmonate ZIM domain-containing protein | (RefSeq) protein TIFY 10A	Plant hormone signal transduction (ko04075)	--	--	tify domain;; Divergent CCT motif	Protein TIFY 10A OS=Arabidopsis thaliana OX=3702 GN=TIFY10A PE=1 SV=1	S	Function unknown	JAZ3 [Gossypium barbadense]
evm.TU.Gh_A09G0903	646	398	549	232	210	191	6.09474	4.29049	6.04781	1.80756	2.52314	1.24454	2.15e-05	-1.30675	down	--	--	Biological Process: MAPK cascade (GO:0000165);; Molecular Function: DNA binding (GO:0003677);; Molecular Function: transcription factor activity, sequence-specific DNA binding (GO:0003700);; Molecular Function: calmodulin binding (GO:0005516);; Cellular Component: nucleus (GO:0005634);; Cellular Component: cytoplasm (GO:0005737);; Biological Process: regulation of transcription, DNA-templated (GO…	K14431|0|gra:105799216|K14431 transcription factor TGA | (RefSeq) transcription factor TGA2-like	Plant hormone signal transduction (ko04075)	--	--	Seed dormancy control;; bZIP transcription factor;; Basic region leucine zipper	Transcription factor TGA9 OS=Arabidopsis thaliana OX=3702 GN=TGA9 PE=1 SV=1	K	Transcription	PREDICTED: transcription factor TGA2-like [Gossypium hirsutum]
evm.TU.Gh_A09G1945	877	570	699	74	132	93	15.4757	10.7934	15.9391	1.16419	2.57971	1.33165	2.15e-16	-2.79026	down	--	--	Molecular Function: transcription factor activity, sequence-specific DNA binding (GO:0003700);; Molecular Function: protein binding (GO:0005515);; Cellular Component: nucleus (GO:0005634);; Biological Process: carbohydrate metabolic process (GO:0005975);; Biological Process: transcription, DNA-templated (GO:0006351);; Biological Process: regulation of transcription, DNA-templated (GO:0006355);; B…	K14484|3.39099e-131|gra:105800578|K14484 auxin-responsive protein IAA | (RefSeq) auxin-induced protein 22D	Plant hormone signal transduction (ko04075)	--	--	AUX/IAA family	Auxin-induced protein 22D OS=Vigna radiata var. radiata OX=3916 GN=AUX22D PE=2 SV=1	K	Transcription	PREDICTED: auxin-induced protein 22D-like [Gossypium hirsutum]
evm.TU.Gh_A10G0769	80	67	47	215	109	248	1.19876	1.04515	0.675285	2.18095	1.72251	3.0748	0.000831241	1.53952	up	--	--	Biological Process: MAPK cascade (GO:0000165);; Molecular Function: DNA binding (GO:0003677);; Molecular Function: transcription factor activity, sequence-specific DNA binding (GO:0003700);; Molecular Function: calmodulin binding (GO:0005516);; Cellular Component: nucleus (GO:0005634);; Cellular Component: cytoplasm (GO:0005737);; Biological Process: regulation of transcription, DNA-templated (GO…	K14431|0|gra:105778150|K14431 transcription factor TGA | (RefSeq) transcription factor TGA4-like	Plant hormone signal transduction (ko04075)	--	--	Seed dormancy control;; bZIP transcription factor;; Basic region leucine zipper	Transcription factor TGA4 OS=Arabidopsis thaliana OX=3702 GN=TGA4 PE=1 SV=2	K	Transcription	PREDICTED: transcription factor TGA4-like isoform X1 [Gossypium hirsutum]
evm.TU.Gh_A10G1020	525	295	450	77	118	106	13.3585	8.00587	11.8821	1.75767	3.18886	2.26852	1.28e-06	-2.03724	down	--	--	Molecular Function: transcription factor activity, sequence-specific DNA binding (GO:0003700);; Cellular Component: nucleus (GO:0005634);; Biological Process: transcription, DNA-templated (GO:0006351);; Biological Process: regulation of transcription, DNA-templated (GO:0006355);; Biological Process: regulation of translation (GO:0006417);; Biological Process: response to osmotic stress (GO:000697…	K14484|4.87331e-119|gra:105776995|K14484 auxin-responsive protein IAA | (RefSeq) auxin-responsive protein IAA4-like	Plant hormone signal transduction (ko04075)	--	--	AUX/IAA family	Auxin-responsive protein IAA4 OS=Arabidopsis thaliana OX=3702 GN=IAA4 PE=1 SV=2	K	Transcription	PREDICTED: auxin-responsive protein IAA4-like [Gossypium hirsutum]
evm.TU.Gh_A10G2142	283	215	260	653	388	590	7.35717	5.97753	7.00171	15.3143	11.1601	13.4575	1.71e-05	1.10077	up	--	--	Molecular Function: protein phosphatase inhibitor activity (GO:0004864);; Molecular Function: receptor activity (GO:0004872);; Cellular Component: nucleus (GO:0005634);; Cellular Component: mitochondrion (GO:0005739);; Biological Process: tryptophan catabolic process (GO:0006569);; Biological Process: fatty acid catabolic process (GO:0009062);; Cellular Component: chloroplast (GO:0009507);; Biolo…	K14496|4.46371e-126|gra:105778458|K14496 abscisic acid receptor PYR/PYL family | (RefSeq) abscisic acid receptor PYL4-like	Plant hormone signal transduction (ko04075)	--	--	Polyketide cyclase / dehydrase and lipid transport;; Polyketide cyclase / dehydrase and lipid transport;; Pathogenesis-related protein Bet v I family	Abscisic acid receptor PYL6 OS=Arabidopsis thaliana OX=3702 GN=PYL6 PE=1 SV=1	S	Function unknown	PREDICTED: abscisic acid receptor PYL4-like [Gossypium hirsutum]
evm.TU.Gh_A11G0443	474	675	659	148	167	108	4.56817	6.93926	6.57165	1.28041	1.77368	0.909039	4.84e-10	-2.06074	down	[HJ]	Coenzyme transport and metabolism;; Translation, ribosomal structure and biogenesis	Biological Process: MAPK cascade (GO:0000165);; Biological Process: response to molecule of bacterial origin (GO:0002237);; Biological Process: respiratory burst involved in defense response (GO:0002679);; Cellular Component: nucleus (GO:0005634);; Biological Process: regulation of transcription, DNA-templated (GO:0006355);; Biological Process: protein targeting to membrane (GO:0006612);; Biologi…	K14487|0|gra:105802235|K14487 auxin responsive GH3 gene family | (RefSeq) probable indole-3-acetic acid-amido synthetase GH3.1	Plant hormone signal transduction (ko04075)	--	--	GH3 auxin-responsive promoter	Probable indole-3-acetic acid-amido synthetase GH3.1 OS=Arabidopsis thaliana OX=3702 GN=GH3.1 PE=2 SV=1	S	Function unknown	PREDICTED: probable indole-3-acetic acid-amido synthetase GH3.1 [Gossypium hirsutum]
evm.TU.Gh_A11G1077	400	604	566	148	176	156	3.57493	5.42012	5.11	1.15747	1.59911	1.25859	9.27e-07	-1.68513	down	--	--	Biological Process: polysaccharide biosynthetic process (GO:0000271);; Biological Process: RNA splicing, via endonucleolytic cleavage and ligation (GO:0000394);; Molecular Function: inositol hexakisphosphate binding (GO:0000822);; Biological Process: response to molecule of bacterial origin (GO:0002237);; Molecular Function: ubiquitin-protein transferase activity (GO:0004842);; Molecular Function…	K14485|0|gra:105803049|K14485 transport inhibitor response 1 | (RefSeq) protein TRANSPORT INHIBITOR RESPONSE 1-like	Plant hormone signal transduction (ko04075)	[R]	General function prediction only	Leucine Rich repeats (2 copies);; F-box-like;; Leucine Rich repeat	Protein TRANSPORT INHIBITOR RESPONSE 1 OS=Arabidopsis thaliana OX=3702 GN=TIR1 PE=1 SV=2	S	Function unknown	PREDICTED: protein TRANSPORT INHIBITOR RESPONSE 1-like [Gossypium hirsutum]
evm.TU.Gh_A11G1164	1104	1637	1319	225	173	255	16.3559	25.7534	20.1212	3.08327	3.0252	3.39521	6e-13	-2.64128	down	--	--	Biological Process: polysaccharide biosynthetic process (GO:0000271);; Molecular Function: transcription factor activity, sequence-specific DNA binding (GO:0003700);; Molecular Function: acid phosphatase activity (GO:0003993);; Cellular Component: nucleus (GO:0005634);; Cellular Component: mitochondrion (GO:0005739);; Cellular Component: endosome (GO:0005768);; Cellular Component: Golgi apparatus…	K14484|5.99943e-142|gra:105803161|K14484 auxin-responsive protein IAA | (RefSeq) auxin-induced protein AUX28-like	Plant hormone signal transduction (ko04075)	--	--	AUX/IAA family	Auxin-induced protein AUX28 OS=Glycine max OX=3847 GN=AUX28 PE=2 SV=1	K	Transcription	PREDICTED: auxin-induced protein AUX28-like [Gossypium hirsutum]
evm.TU.Gh_A11G1389	202	320	269	115	107	133	0.790389	1.21765	1.0968	0.369271	0.422629	0.419137	0.00160677	-1.151	down	[T]	Signal transduction mechanisms	Molecular Function: phosphorelay sensor kinase activity (GO:0000155);; Molecular Function: phosphorelay response regulator activity (GO:0000156);; Biological Process: phosphorelay signal transduction system (GO:0000160);; Biological Process: response to superoxide (GO:0000303);; Biological Process: response to molecule of bacterial origin (GO:0002237);; Molecular Function: phosphoprotein phosphat…	K14489|0|gra:105803420|K14489 arabidopsis histidine kinase 2/3/4 (cytokinin receptor) [EC:2.7.13.3] | (RefSeq) histidine kinase 2	Plant hormone signal transduction (ko04075)	[T]	Signal transduction mechanisms	CHASE domain;; Histidine kinase-, DNA gyrase B-, and HSP90-like ATPase;; Response regulator receiver domain;; His Kinase A (phospho-acceptor) domain;; EPTP domain	Histidine kinase 2 OS=Arabidopsis thaliana OX=3702 GN=AHK2 PE=1 SV=1	T	Signal transduction mechanisms	PREDICTED: histidine kinase 2 isoform X3 [Gossypium raimondii]
evm.TU.Gh_A11G2364	431	638	459	286	271	185	7.04904	11.1594	7.80933	4.22076	4.9147	2.68306	0.0076224	-1.01528	down	[T]	Signal transduction mechanisms	Biological Process: transition metal ion transport (GO:0000041);; Biological Process: phosphorelay signal transduction system (GO:0000160);; Cellular Component: nucleus (GO:0005634);; Cellular Component: cytoplasm (GO:0005737);; Cellular Component: cytosol (GO:0005829);; Biological Process: DNA-dependent DNA replication (GO:0006261);; Biological Process: double-strand break repair (GO:0006302);; …	K14490|5.7424e-91|gra:105804793|K14490 histidine-containing phosphotransfer peotein | (RefSeq) histidine-containing phosphotransfer protein 1-like	Plant hormone signal transduction (ko04075)	[T]	Signal transduction mechanisms	Hpt domain	Histidine-containing phosphotransfer protein 5 OS=Arabidopsis thaliana OX=3702 GN=AHP5 PE=1 SV=2	T	Signal transduction mechanisms	PREDICTED: histidine-containing phosphotransfer protein 1-like [Gossypium hirsutum]
evm.TU.Gh_A12G0274	77	11	0	1978	688	1649	2.70145	0.379859	0	62.9275	26.8224	51.0367	3.23e-10	5.61048	up	[S]	Function unknown	Biological Process: MAPK cascade (GO:0000165);; Cellular Component: extracellular region (GO:0005576);; Cellular Component: cell wall (GO:0005618);; Biological Process: protein targeting to membrane (GO:0006612);; Biological Process: response to water deprivation (GO:0009414);; Biological Process: detection of biotic stimulus (GO:0009595);; Biological Process: salicylic acid biosynthetic process …	K13449|4.4241e-108|gra:105763018|K13449 pathogenesis-related protein 1 | (RefSeq) pathogenesis-related protein 1-like	Plant hormone signal transduction (ko04075);; Plant-pathogen interaction (ko04626)	[S]	Function unknown	Cysteine-rich secretory protein family	Pathogenesis-related protein 1 OS=Arabidopsis thaliana OX=3702 GN=At2g14610 PE=1 SV=1	S	Function unknown	PREDICTED: pathogenesis-related protein 1-like [Gossypium hirsutum]
evm.TU.Gh_A12G1016	1494	1780	1467	514	528	413	8.37355	12.5295	9.75615	2.59512	3.4795	2.37578	9.6e-17	-1.67689	down	--	--	Molecular Function: transcription factor activity, sequence-specific DNA binding (GO:0003700);; Molecular Function: protein binding (GO:0005515);; Cellular Component: nucleus (GO:0005634);; Biological Process: regulation of transcription, DNA-templated (GO:0006355);; Biological Process: response to auxin (GO:0009733);; Biological Process: floral organ development (GO:0048437);; Biological Process…	K14486|0|gra:105763914|K14486 auxin response factor | (RefSeq) auxin response factor 18-like	Plant hormone signal transduction (ko04075)	--	--	Auxin response factor;; B3 DNA binding domain;; AUX/IAA family	Auxin response factor 11 OS=Arabidopsis thaliana OX=3702 GN=ARF11 PE=2 SV=3	K	Transcription	PREDICTED: auxin response factor 18-like isoform X1 [Gossypium hirsutum]
evm.TU.Gh_A12G2172	183	83	55	438	295	783	2.08666	1.06932	0.679209	4.51642	3.89528	7.84706	0.0035775	2.22509	up	--	--	Molecular Function: protein binding (GO:0005515);; Biological Process: regulation of transcription, DNA-templated (GO:0006355);; Biological Process: cellular protein modification process (GO:0006464);; Biological Process: response to salt stress (GO:0009651);; Biological Process: anatomical structure morphogenesis (GO:0009653);; Biological Process: epidermal cell differentiation (GO:0009913);; Bi…	K13422|0|gra:105765352|K13422 transcription factor MYC2 | (RefSeq) transcription factor MYC3-like	Plant hormone signal transduction (ko04075)	--	--	bHLH-MYC and R2R3-MYB transcription factors N-terminal;; Helix-loop-helix DNA-binding domain	Transcription factor MYC4 OS=Arabidopsis thaliana OX=3702 GN=MYC4 PE=1 SV=1	S	Function unknown	bHLH transcription factor PGF_A12 [Gossypium hirsutum]
evm.TU.Gh_A12G2237	25	7	18	99	63	112	1.12198	0.301401	0.859296	4.13849	3.22736	4.55077	3.19e-05	2.45374	up	--	--	--	K14488|1.14564e-60|gra:105765421|K14488 SAUR family protein | (RefSeq) auxin-induced protein X15-like	Plant hormone signal transduction (ko04075)	--	--	Auxin responsive protein	Auxin-responsive protein SAUR32 OS=Arabidopsis thaliana OX=3702 GN=SAUR32 PE=2 SV=1	S	Function unknown	PREDICTED: auxin-responsive protein SAUR32-like [Gossypium hirsutum]
evm.TU.Gh_A12G2380	943	353	524	1674	928	1698	8.21184	3.28297	4.70803	13.1021	8.90756	12.9576	0.00363706	1.23584	up	--	--	Molecular Function: phosphoprotein phosphatase activity (GO:0004721);; Molecular Function: protein serine/threonine phosphatase activity (GO:0004722);; Molecular Function: protein binding (GO:0005515);; Cellular Component: nucleus (GO:0005634);; Cellular Component: cytosol (GO:0005829);; Biological Process: phosphate-containing compound metabolic process (GO:0006796);; Biological Process: respons…	K14497|0|gra:105765596|K14497 protein phosphatase 2C [EC:3.1.3.16] | (RefSeq) probable protein phosphatase 2C 75	Plant hormone signal transduction (ko04075)	[T]	Signal transduction mechanisms	Protein phosphatase 2C	Probable protein phosphatase 2C 75 OS=Arabidopsis thaliana OX=3702 GN=AHG1 PE=1 SV=1	T	Signal transduction mechanisms	PREDICTED: probable protein phosphatase 2C 75 [Gossypium hirsutum]
evm.TU.Gh_A13G0480	115	125	159	48	77	34	1.09909	1.25591	1.61063	0.396233	0.788691	0.31964	0.00758656	-1.26517	down	[HJ]	Coenzyme transport and metabolism;; Translation, ribosomal structure and biogenesis	Biological Process: immune effector process (GO:0002252);; Cellular Component: nucleus (GO:0005634);; Cellular Component: chloroplast (GO:0009507);; Biological Process: response to red or far red light (GO:0009639);; Biological Process: response to salt stress (GO:0009651);; Biological Process: response to auxin (GO:0009733);; Biological Process: auxin-activated signaling pathway (GO:0009734);; B…	K14487|0|gra:105782354|K14487 auxin responsive GH3 gene family | (RefSeq) probable indole-3-acetic acid-amido synthetase GH3.5	Plant hormone signal transduction (ko04075)	--	--	GH3 auxin-responsive promoter	Indole-3-acetic acid-amido synthetase GH3.10 OS=Arabidopsis thaliana OX=3702 GN=GH3.10 PE=2 SV=1	S	Function unknown	PREDICTED: jasmonic acid-amido synthetase JAR1-like [Gossypium arboreum]
evm.TU.Gh_A13G0578	232	234	163	103	122	65	2.92663	2.96947	2.39921	1.30354	1.28453	0.657617	0.00621397	-1.07044	down	--		Biological Process: polysaccharide biosynthetic process (GO:0000271);; Molecular Function: protein serine/threonine kinase activity (GO:0004674);; Molecular Function: transmembrane receptor protein tyrosine kinase activity (GO:0004714);; Molecular Function: ATP binding (GO:0005524);; Cellular Component: extracellular region (GO:0005576);; Cellular Component: plasma membrane (GO:0005886);; Biologi…	K13416|0|gra:105782187|K13416 brassinosteroid insensitive 1-associated receptor kinase 1 [EC:2.7.10.1 2.7.11.1] | (RefSeq) BRASSINOSTEROID INSENSITIVE 1-associated receptor kinase 1-like	Plant hormone signal transduction (ko04075);; Plant-pathogen interaction (ko04626)	[T]	Signal transduction mechanisms	Protein tyrosine kinase;; Protein kinase domain	BRASSINOSTEROID INSENSITIVE 1-associated receptor kinase 1 OS=Arabidopsis thaliana OX=3702 GN=BAK1 PE=1 SV=2	T	Signal transduction mechanisms	PREDICTED: BRASSINOSTEROID INSENSITIVE 1-associated receptor kinase 1-like [Gossypium hirsutum]
evm.TU.Gh_D01G0196	243	155	301	524	589	697	3.56445	2.37703	4.60397	7.12324	9.39123	8.72299	2.48e-07	1.39144	up	--	--	Cellular Component: nucleus (GO:0005634);; Biological Process: response to stress (GO:0006950);; Biological Process: multicellular organism development (GO:0007275);; Biological Process: response to water deprivation (GO:0009414);; Biological Process: response to wounding (GO:0009611);; Biological Process: response to fungus (GO:0009620);; Biological Process: response to abiotic stimulus (GO:0009…	K13464|2.70561e-116|gra:105774358|K13464 jasmonate ZIM domain-containing protein | (RefSeq) protein TIFY 9-like	Plant hormone signal transduction (ko04075)	--	--	tify domain;; Divergent CCT motif	Protein TIFY 9 OS=Arabidopsis thaliana OX=3702 GN=TIFY9 PE=1 SV=1	S	Function unknown	PREDICTED: protein TIFY 9-like [Gossypium raimondii]
evm.TU.Gh_D01G0947	53	51	84	9	9	10	2.81181	2.91188	4.68185	0.419081	0.496793	0.463435	9.23e-05	-2.73208	down	--	--	Molecular Function: calmodulin binding (GO:0005516);; Cellular Component: mitochondrion (GO:0005739);; Biological Process: auxin-activated signaling pathway (GO:0009734);;	K14488|1.99201e-73|gra:105784498|K14488 SAUR family protein | (RefSeq) auxin-induced protein 15A-like	Plant hormone signal transduction (ko04075)	--	--	Auxin responsive protein	Auxin-responsive protein SAUR50 OS=Arabidopsis thaliana OX=3702 GN=SAUR50 PE=1 SV=1	S	Function unknown	PREDICTED: auxin-induced protein 15A-like [Gossypium raimondii]
evm.TU.Gh_D01G1042	638	1015	660	227	200	58	10.6104	17.1852	10.909	3.44252	3.51644	0.755828	2.25e-05	-2.21072	down	--	--	Biological Process: mitotic cell cycle (GO:0000278);; Molecular Function: protein binding (GO:0005515);; Biological Process: DNA replication (GO:0006260);; Biological Process: organelle organization (GO:0006996);; Biological Process: response to hormone (GO:0009725);; Biological Process: post-embryonic development (GO:0009791);; Biological Process: tissue development (GO:0009888);; Biological Pro…	K14505|0|gra:105785192|K14505 cyclin D3, plant | (RefSeq) cyclin-D3-3-like	Plant hormone signal transduction (ko04075)	[D]	Cell cycle control, cell division, chromosome partitioning	Cyclin, N-terminal domain;; Cyclin, C-terminal domain	Cyclin-D3-2 OS=Arabidopsis thaliana OX=3702 GN=CYCD3-2 PE=1 SV=1	D	Cell cycle control, cell division, chromosome partitioning	hypothetical protein GOBAR_DD01139 [Gossypium barbadense]
evm.TU.Gh_D01G1617	196	395	148	29	35	22	1.61398	3.49495	1.2633	0.2118	0.311121	0.157909	0.0055721	-3.06902	down	--	--	Biological Process: polysaccharide biosynthetic process (GO:0000271);; Biological Process: establishment of planar polarity (GO:0001736);; Biological Process: amino acid transmembrane transport (GO:0003333);; Cellular Component: endosome (GO:0005768);; Cellular Component: Golgi apparatus (GO:0005794);; Cellular Component: plasma membrane (GO:0005886);; Biological Process: acetyl-CoA metabolic pro…	K13946|0|gra:105785891|K13946 auxin influx carrier (AUX1 LAX family) | (RefSeq) auxin transporter-like protein 5	Plant hormone signal transduction (ko04075)	[E]	Amino acid transport and metabolism	Transmembrane amino acid transporter protein	Auxin transporter-like protein 5 OS=Medicago truncatula OX=3880 GN=LAX5 PE=2 SV=1	E	Amino acid transport and metabolism	hypothetical protein GOBAR_DD13761 [Gossypium barbadense]
evm.TU.Gh_D01G1881	209	188	135	90	75	74	3.07511	2.96482	2.06678	0.938555	1.29162	0.752947	0.00899338	-1.13786	down	--	--	Biological Process: MAPK cascade (GO:0000165);; Molecular Function: DNA binding (GO:0003677);; Molecular Function: transcription factor activity, sequence-specific DNA binding (GO:0003700);; Molecular Function: calmodulin binding (GO:0005516);; Cellular Component: nucleus (GO:0005634);; Cellular Component: cytoplasm (GO:0005737);; Biological Process: regulation of transcription, DNA-templated (GO…	K14431|0|gra:105786141|K14431 transcription factor TGA | (RefSeq) transcription factor TGA3-like	Plant hormone signal transduction (ko04075)	--	--	Seed dormancy control;; bZIP transcription factor;; Basic region leucine zipper	Transcription factor TGA7 OS=Arabidopsis thaliana OX=3702 GN=TGA7 PE=1 SV=1	K	Transcription	PREDICTED: transcription factor TGA7-like [Gossypium hirsutum]
evm.TU.Gh_D01G1903	46	16	34	118	109	117	0.486911	0.173418	0.369849	1.21113	1.32897	1.10832	0.000423758	1.86541	up	--	--	Biological Process: MAPK cascade (GO:0000165);; Molecular Function: DNA binding (GO:0003677);; Molecular Function: transcription factor activity, sequence-specific DNA binding (GO:0003700);; Molecular Function: protein serine/threonine kinase activity (GO:0004674);; Molecular Function: GTPase activator activity (GO:0005096);; Molecular Function: calmodulin binding (GO:0005516);; Cellular Componen…	K14431|0|gra:105786219|K14431 transcription factor TGA | (RefSeq) transcription factor TGA2-like	Plant hormone signal transduction (ko04075)	--	--	Seed dormancy control;; bZIP transcription factor;; Basic region leucine zipper	bZIP transcription factor TGA10 OS=Nicotiana tabacum OX=4097 GN=TGA10 PE=1 SV=1	K	Transcription	PREDICTED: transcription factor TGA2-like isoform X1 [Gossypium raimondii]
evm.TU.Gh_D02G0405	937	722	817	177	209	134	28.2487	23.2828	25.5089	4.78296	6.9539	3.51525	5.92e-23	-2.20857	down	--	--	Molecular Function: DNA binding (GO:0003677);; Molecular Function: transcription factor activity, sequence-specific DNA binding (GO:0003700);; Cellular Component: nucleus (GO:0005634);; Biological Process: regulation of transcription, DNA-templated (GO:0006355);; Biological Process: regulation of translation (GO:0006417);; Biological Process: microtubule nucleation (GO:0007020);; Biological Proce…	K14484|3.36127e-136|gra:105796692|K14484 auxin-responsive protein IAA | (RefSeq) auxin-responsive protein IAA4-like	Plant hormone signal transduction (ko04075)	--	--	AUX/IAA family	Auxin-induced protein 22B OS=Vigna radiata var. radiata OX=3916 GN=AUX22B PE=2 SV=1	K	Transcription	PREDICTED: auxin-responsive protein IAA4-like [Gossypium hirsutum]
evm.TU.Gh_D02G0430	135	29	36	649	266	536	3.5268	0.80632	0.969571	15.2915	7.66641	12.2785	8.95e-06	2.85319	up	--	--	Molecular Function: DNA binding (GO:0003677);; Molecular Function: transcription factor activity, sequence-specific DNA binding (GO:0003700);; Cellular Component: nucleus (GO:0005634);; Biological Process: regulation of transcription, DNA-templated (GO:0006355);; Biological Process: protein folding (GO:0006457);; Biological Process: response to heat (GO:0009408);; Cellular Component: chloroplast …	K14516|5.41645e-130|gra:105796722|K14516 ethylene-responsive transcription factor 1 | (RefSeq) ethylene-responsive transcription factor 1B	Plant hormone signal transduction (ko04075)	--	--	AP2 domain	Ethylene-responsive transcription factor 1B OS=Arabidopsis thaliana OX=3702 GN=ERF1B PE=1 SV=2	K	Transcription	PREDICTED: ethylene-responsive transcription factor 1B-like [Gossypium hirsutum]
evm.TU.Gh_D02G0731	55	29	42	140	108	166	0.500931	0.270637	0.412187	1.19825	1.12993	1.32888	0.000380343	1.71994	up	--	--	Biological Process: response to molecule of bacterial origin (GO:0002237);; Molecular Function: ubiquitin-protein transferase activity (GO:0004842);; Molecular Function: protein binding (GO:0005515);; Cellular Component: nucleus (GO:0005634);; Biological Process: nitrogen compound metabolic process (GO:0006807);; Biological Process: macromolecule biosynthetic process (GO:0009059);; Biological Pro…	K13463|0|gra:105797076|K13463 coronatine-insensitive protein 1 | (RefSeq) coronatine-insensitive protein 1-like	Plant hormone signal transduction (ko04075)	[R]	General function prediction only	--	Coronatine-insensitive protein 1 OS=Arabidopsis thaliana OX=3702 GN=COI1 PE=1 SV=1	S	Function unknown	PREDICTED: coronatine-insensitive protein 1-like [Gossypium hirsutum]
evm.TU.Gh_D02G1776	36	24	38	125	108	182	0.634514	0.385459	0.57298	1.93725	2.04794	2.73559	1.93e-05	2.0817	up	--	--	Cellular Component: nucleus (GO:0005634);; Biological Process: response to stress (GO:0006950);; Biological Process: response to water deprivation (GO:0009414);; Biological Process: response to wounding (GO:0009611);; Biological Process: response to fungus (GO:0009620);; Biological Process: response to abiotic stimulus (GO:0009628);; Biological Process: jasmonic acid biosynthetic process (GO:0009…	K13464|1.21692e-121|gra:105794807|K13464 jasmonate ZIM domain-containing protein | (RefSeq) protein TIFY 9	Plant hormone signal transduction (ko04075)	--	--	tify domain;; Divergent CCT motif	Protein TIFY 9 OS=Arabidopsis thaliana OX=3702 GN=TIFY9 PE=1 SV=1	S	Function unknown	hypothetical protein B456_005G196200 [Gossypium raimondii]
evm.TU.Gh_D02G2199	83	48	66	292	310	282	4.3402	2.6466	3.55333	13.7589	17.88	12.895	8.23e-10	2.19574	up	--	--	Molecular Function: calmodulin binding (GO:0005516);; Cellular Component: mitochondrion (GO:0005739);; Biological Process: auxin-activated signaling pathway (GO:0009734);;	K14488|5.18737e-73|gra:105795368|K14488 SAUR family protein | (RefSeq) auxin-induced protein 15A-like	Plant hormone signal transduction (ko04075)	--	--	Auxin responsive protein	Auxin-responsive protein SAUR50 OS=Arabidopsis thaliana OX=3702 GN=SAUR50 PE=1 SV=1	S	Function unknown	PREDICTED: auxin-induced protein 15A [Gossypium hirsutum]
evm.TU.Gh_D02G2216	478	189	310	98	24	72	28.3709	12.0444	19.0677	5.22547	1.62559	3.74656	0.00319992	-2.36247	down	--	--	Biological Process: response to auxin (GO:0009733);; Biological Process: auxin-activated signaling pathway (GO:0009734);;	K14488|1.08359e-65|gra:105795372|K14488 SAUR family protein | (RefSeq) auxin-induced protein X15-like	Plant hormone signal transduction (ko04075)	--	--	Auxin responsive protein	Indole-3-acetic acid-induced protein ARG7 OS=Vigna radiata var. radiata OX=3916 GN=ARG7 PE=2 SV=1	S	Function unknown	PREDICTED: auxin-induced protein X15-like [Gossypium raimondii]
evm.TU.Gh_D03G1541	102	55	71	191	203	167	3.62844	2.08304	2.60771	6.13792	8.01457	5.20955	0.00197603	1.33354	up	--	--	--	K14488|1.36756e-103|gra:105789229|K14488 SAUR family protein | (RefSeq) uncharacterized LOC105789229	Plant hormone signal transduction (ko04075)	--	--	Auxin responsive protein	Auxin-responsive protein SAUR36 OS=Arabidopsis thaliana OX=3702 GN=SAUR36 PE=2 SV=1	S	Function unknown	hypothetical protein GOBAR_DD02166 [Gossypium barbadense]
evm.TU.Gh_D05G0138	103	206	162	50	56	62	1.7306	4.33512	2.94795	0.851246	1.07943	1.00796	0.00691725	-1.47574	down	--	--	Molecular Function: protein binding (GO:0005515);; Biological Process: transcription, DNA-templated (GO:0006351);; Biological Process: response to stress (GO:0006950);; Biological Process: pattern specification process (GO:0007389);; Biological Process: response to abiotic stimulus (GO:0009628);; Biological Process: anatomical structure morphogenesis (GO:0009653);; Biological Process: response to…	K14484|2.61405e-146|gra:105769168|K14484 auxin-responsive protein IAA | (RefSeq) auxin-responsive protein IAA9-like	Plant hormone signal transduction (ko04075)	--	--	AUX/IAA family;; PB1 domain	Auxin-responsive protein IAA29 OS=Arabidopsis thaliana OX=3702 GN=IAA29 PE=1 SV=2	S	Function unknown	auxin-responsive protein IAA9-like [Gossypium hirsutum]
evm.TU.Gh_D05G0352	224	129	168	777	415	817	5.34102	3.29218	4.15417	16.7219	10.9537	17.0959	5.19e-07	1.93514	up	--	--	Cellular Component: nucleus (GO:0005634);; Biological Process: pollen development (GO:0009555);; Biological Process: response to wounding (GO:0009611);; Biological Process: response to fungus (GO:0009620);; Biological Process: response to abiotic stimulus (GO:0009628);; Biological Process: jasmonic acid metabolic process (GO:0009694);; Biological Process: response to auxin (GO:0009733);; Biologic…	K13464|1.57315e-161|gra:105769636|K13464 jasmonate ZIM domain-containing protein | (RefSeq) protein TIFY 10A-like	Plant hormone signal transduction (ko04075)	--	--	tify domain;; Divergent CCT motif	Protein TIFY 10A OS=Arabidopsis thaliana OX=3702 GN=TIFY10A PE=1 SV=1	S	Function unknown	PREDICTED: protein TIFY 10B-like [Gossypium hirsutum]
evm.TU.Gh_D05G0472	76	255	135	16	10	7	0.59953	2.15096	1.10293	0.113762	0.078716	0.041836	0.00424294	-3.81566	down	--	--	Molecular Function: acid phosphatase activity (GO:0003993);; Cellular Component: nucleus (GO:0005634);; Cellular Component: mitochondrion (GO:0005739);; Cellular Component: endosome (GO:0005768);; Cellular Component: Golgi apparatus (GO:0005794);; Cellular Component: trans-Golgi network (GO:0005802);; Biological Process: regulation of carbohydrate metabolic process (GO:0006109);; Biological Proce…	K14484|0|gra:105771085|K14484 auxin-responsive protein IAA | (RefSeq) auxin-responsive protein IAA6-like	Plant hormone signal transduction (ko04075)	--	--	AUX/IAA family	Auxin-responsive protein IAA18 OS=Arabidopsis thaliana OX=3702 GN=IAA18 PE=1 SV=2	K	Transcription	hypothetical protein GOBAR_DD20852 [Gossypium barbadense]
evm.TU.Gh_D05G1792	382	310	317	115	138	204	1.61928	1.40797	1.41426	0.436353	0.652269	0.757787	0.000485089	-1.13337	down	--	--	Molecular Function: DNA binding (GO:0003677);; Molecular Function: binding (GO:0005488);; Molecular Function: protein binding (GO:0005515);; Biological Process: transcription, DNA-templated (GO:0006351);; Biological Process: regulation of transcription, DNA-templated (GO:0006355);; Biological Process: signal transduction (GO:0007165);; Cellular Component: plastid (GO:0009536);; Biological Process…	K14486|0|gra:105769031|K14486 auxin response factor | (RefSeq) auxin response factor 5	Plant hormone signal transduction (ko04075)	--	--	Auxin response factor;; B3 DNA binding domain;; AUX/IAA family	Auxin response factor 5 OS=Arabidopsis thaliana OX=3702 GN=ARF5 PE=1 SV=3	K	Transcription	PREDICTED: auxin response factor 5 isoform X2 [Gossypium raimondii]
evm.TU.Gh_D05G2656	276	315	336	159	129	91	8.43202	11.041	11.6954	4.88933	4.39189	2.53727	0.000140145	-1.26729	down	[TK]	Signal transduction mechanisms;; Transcription	Molecular Function: phosphorelay response regulator activity (GO:0000156);; Biological Process: phosphorelay signal transduction system (GO:0000160);; Molecular Function: DNA binding (GO:0003677);; Molecular Function: protein serine/threonine kinase activity (GO:0004674);; Molecular Function: protein binding (GO:0005515);; Cellular Component: nucleus (GO:0005634);; Cellular Component: mitochondri…	K14492|3.33627e-102|gra:105771160|K14492 two-component response regulator ARR-A family | (RefSeq) two-component response regulator ARR17-like	Plant hormone signal transduction (ko04075)	[K]	Transcription	Response regulator receiver domain	Two-component response regulator ARR17 OS=Arabidopsis thaliana OX=3702 GN=ARR17 PE=2 SV=1	K	Transcription	PREDICTED: two-component response regulator ARR17-like [Gossypium hirsutum]
evm.TU.Gh_D05G2975	533	315	287	107	82	127	6.97626	4.41657	3.70656	1.26997	1.20902	1.54757	0.000676245	-1.84141	down	--	--	Biological Process: response to stimulus (GO:0050896);;	K13464|0|gra:105765832|K13464 jasmonate ZIM domain-containing protein | (RefSeq) protein TIFY 6B-like	Plant hormone signal transduction (ko04075)	--	--	tify domain;; Divergent CCT motif	Protein TIFY 6B OS=Arabidopsis thaliana OX=3702 GN=TIFY6B PE=1 SV=1	S	Function unknown	PREDICTED: protein TIFY 6B-like isoform X1 [Gossypium hirsutum]
evm.TU.Gh_D06G0810	230	247	191	427	488	490	5.00412	5.75863	4.29828	8.38994	11.755	9.34828	9.4e-05	1.09472	up	--	--	Cellular Component: nucleus (GO:0005634);; Biological Process: pollen development (GO:0009555);; Biological Process: response to wounding (GO:0009611);; Biological Process: response to fungus (GO:0009620);; Biological Process: systemic acquired resistance (GO:0009627);; Biological Process: response to abiotic stimulus (GO:0009628);; Biological Process: jasmonic acid metabolic process (GO:0009694)…	K13464|0|gra:105773969|K13464 jasmonate ZIM domain-containing protein | (RefSeq) protein TIFY 10A-like	Plant hormone signal transduction (ko04075)	--	--	tify domain;; Divergent CCT motif	Protein TIFY 10A OS=Arabidopsis thaliana OX=3702 GN=TIFY10A PE=1 SV=1	S	Function unknown	PREDICTED: protein TIFY 10A-like [Gossypium hirsutum]
evm.TU.Gh_D08G1114	200	107	146	292	238	390	2.95772	1.69824	2.23696	3.90037	3.88521	5.05692	0.00253199	1.02448	up	--	--	--	K14488|1.99903e-55|gra:105791229|K14488 SAUR family protein | (RefSeq) auxin-induced protein X15-like	Plant hormone signal transduction (ko04075)	--	--	Auxin responsive protein	Auxin-responsive protein SAUR32 OS=Arabidopsis thaliana OX=3702 GN=SAUR32 PE=2 SV=1	S	Function unknown	hypothetical protein B456_004G123800, partial [Gossypium raimondii]
evm.TU.Gh_D08G1506	54	19	25	99	113	95	1.8146	0.674074	0.841205	2.9833	4.19697	2.79131	0.00257855	1.68807	up	--	--	--	K14488|3.82947e-110|gra:105791660|K14488 SAUR family protein | (RefSeq) uncharacterized LOC105791660	Plant hormone signal transduction (ko04075)	--	--	Auxin responsive protein	Auxin-responsive protein SAUR36 OS=Arabidopsis thaliana OX=3702 GN=SAUR36 PE=2 SV=1	S	Function unknown	PREDICTED: uncharacterized protein LOC105791660 [Gossypium raimondii]
evm.TU.Gh_D08G1981	53	42	87	176	185	163	0.673355	0.566324	1.04682	1.86805	2.28743	1.79354	0.000415332	1.55219	up	[I]	Lipid transport and metabolism	Biological Process: MAPK cascade (GO:0000165);; Biological Process: response to superoxide (GO:0000303);; Molecular Function: protein binding (GO:0005515);; Cellular Component: nucleus (GO:0005634);; Cellular Component: cytoplasm (GO:0005737);; Biological Process: protein targeting to membrane (GO:0006612);; Biological Process: response to cold (GO:0009409);; Biological Process: response to water…	K14493|0|gra:105792243|K14493 gibberellin receptor GID1 [EC:3.-.-.-] | (RefSeq) gibberellin receptor GID1B-like	Plant hormone signal transduction (ko04075)	[V]	Defense mechanisms	alpha/beta hydrolase fold;; Carboxylesterase family	Gibberellin receptor GID1B OS=Arabidopsis thaliana OX=3702 GN=GID1B PE=1 SV=1	I	Lipid transport and metabolism	PREDICTED: gibberellin receptor GID1B-like [Gossypium hirsutum]
evm.TU.Gh_D08G1987	585	274	339	1261	889	1189	6.06405	3.00781	3.77564	12.4329	11.2097	10.9662	3.05e-11	1.48741	up	[R]	General function prediction only	Biological Process: response to light stimulus (GO:0009416);; Cellular Component: chloroplast (GO:0009507);; Biological Process: detection of external stimulus (GO:0009581);; Biological Process: detection of biotic stimulus (GO:0009595);; Biological Process: response to fungus (GO:0009620);; Biological Process: systemic acquired resistance (GO:0009627);; Biological Process: response to auxin (GO:…	K14487|0|gra:105792246|K14487 auxin responsive GH3 gene family | (RefSeq) probable indole-3-acetic acid-amido synthetase GH3.6	Plant hormone signal transduction (ko04075)	--	--	GH3 auxin-responsive promoter	Probable indole-3-acetic acid-amido synthetase GH3.6 OS=Oryza sativa subsp. japonica OX=39947 GN=GH3.6 PE=2 SV=2	S	Function unknown	PREDICTED: probable indole-3-acetic acid-amido synthetase GH3.6 [Gossypium hirsutum]
evm.TU.Gh_D08G2457	1104	660	729	1712	1490	1756	45.3865	29.031	31.0617	63.4067	67.6647	63.2865	6.64e-09	1.00732	up	--	--	Molecular Function: calmodulin binding (GO:0005516);; Cellular Component: mitochondrion (GO:0005739);; Biological Process: auxin-activated signaling pathway (GO:0009734);;	K14488|8.15738e-73|gra:105792786|K14488 SAUR family protein | (RefSeq) auxin-induced protein 6B-like	Plant hormone signal transduction (ko04075)	--	--	Auxin responsive protein	Auxin-responsive protein SAUR72 OS=Arabidopsis thaliana OX=3702 GN=SAUR72 PE=2 SV=1	S	Function unknown	PREDICTED: auxin-responsive protein SAUR71-like [Gossypium hirsutum]
evm.TU.Gh_D08G2564	416	226	317	1198	694	1338	10.6923	6.19588	8.43906	27.7229	19.6989	30.1411	7.56e-07	1.7424	up	--	--	Molecular Function: protein binding (GO:0005515);; Cellular Component: nucleus (GO:0005634);; Biological Process: pollen development (GO:0009555);; Biological Process: response to wounding (GO:0009611);; Biological Process: response to fungus (GO:0009620);; Biological Process: systemic acquired resistance (GO:0009627);; Biological Process: response to abiotic stimulus (GO:0009628);; Biological Pr…	K13464|5.08076e-156|gra:105792947|K13464 jasmonate ZIM domain-containing protein | (RefSeq) protein TIFY 10A	Plant hormone signal transduction (ko04075)	--	--	tify domain;; Divergent CCT motif	Protein TIFY 10A OS=Arabidopsis thaliana OX=3702 GN=TIFY10A PE=1 SV=1	S	Function unknown	PREDICTED: protein TIFY 10A [Gossypium hirsutum]
evm.TU.Gh_D09G1378	83	198	69	10	0	14	3.56607	9.10282	3.06828	0.365297	0	0.504278	0.00642785	-3.95744	down	--	--	--	K14488|4.48545e-94|gra:105799755|K14488 SAUR family protein | (RefSeq) uncharacterized LOC105799755	Plant hormone signal transduction (ko04075)	--	--	Auxin responsive protein	Auxin-responsive protein SAUR71 OS=Arabidopsis thaliana OX=3702 GN=SAUR71 PE=2 SV=1	S	Function unknown	PREDICTED: auxin-responsive protein SAUR71-like [Gossypium hirsutum]
evm.TU.Gh_D09G2152	103	171	128	43	21	13	3.18405	5.68967	4.11011	1.17794	0.692834	0.352627	2.82e-06	-2.38047	down	--	--	Molecular Function: transcription factor activity, sequence-specific DNA binding (GO:0003700);; Molecular Function: protein binding (GO:0005515);; Cellular Component: nucleus (GO:0005634);; Biological Process: carbohydrate metabolic process (GO:0005975);; Biological Process: transcription, DNA-templated (GO:0006351);; Biological Process: regulation of transcription, DNA-templated (GO:0006355);; B…	K14484|1.242e-133|gra:105800578|K14484 auxin-responsive protein IAA | (RefSeq) auxin-induced protein 22D	Plant hormone signal transduction (ko04075)	--	--	AUX/IAA family	Auxin-induced protein 22D OS=Vigna radiata var. radiata OX=3916 GN=AUX22D PE=2 SV=1	K	Transcription	PREDICTED: auxin-induced protein 22D [Gossypium raimondii]
evm.TU.Gh_D10G0531	241	189	250	667	352	672	5.088	4.24825	5.47398	12.7061	8.12288	12.3157	0.000117551	1.29964	up	--	--	Molecular Function: protein binding (GO:0005515);; Cellular Component: nucleus (GO:0005634);; Biological Process: defense response (GO:0006952);; Biological Process: multicellular organism development (GO:0007275);; Biological Process: response to wounding (GO:0009611);; Biological Process: response to abiotic stimulus (GO:0009628);; Biological Process: response to jasmonic acid (GO:0009753);; Bi…	K13464|0|gra:105776224|K13464 jasmonate ZIM domain-containing protein | (RefSeq) protein TIFY 11B-like	Plant hormone signal transduction (ko04075)	--	--	tify domain;; Divergent CCT motif	Protein TIFY 11B OS=Arabidopsis thaliana OX=3702 GN=TIFY11B PE=1 SV=1	S	Function unknown	PREDICTED: protein TIFY 11B-like [Gossypium hirsutum]
evm.TU.Gh_D10G0616	1060	1653	980	318	286	315	13.928	23.0956	13.2875	3.76006	4.16757	3.60959	9.2e-05	-1.99804	down	--	--	Molecular Function: acid phosphatase activity (GO:0003993);; Cellular Component: nucleus (GO:0005634);; Cellular Component: mitochondrion (GO:0005739);; Cellular Component: endosome (GO:0005768);; Cellular Component: Golgi apparatus (GO:0005794);; Cellular Component: trans-Golgi network (GO:0005802);; Biological Process: regulation of carbohydrate metabolic process (GO:0006109);; Biological Proce…	K14484|0|gra:105777333|K14484 auxin-responsive protein IAA | (RefSeq) auxin-responsive protein IAA26-like	Plant hormone signal transduction (ko04075)	--	--	AUX/IAA family	Auxin-responsive protein IAA26 OS=Arabidopsis thaliana OX=3702 GN=IAA26 PE=1 SV=2	K	Transcription	hypothetical protein B456_011G070800 [Gossypium raimondii]
evm.TU.Gh_D10G1512	82	117	105	0	2	2	2.04041	2.79692	2.62439	0	0.029138	0.022694	8.18e-16	-6.19372	down	--	--	Molecular Function: transcription factor activity, sequence-specific DNA binding (GO:0003700);; Cellular Component: nucleus (GO:0005634);; Biological Process: transcription, DNA-templated (GO:0006351);; Biological Process: regulation of transcription, DNA-templated (GO:0006355);; Biological Process: regulation of translation (GO:0006417);; Biological Process: response to auxin (GO:0009733);; Biol…	K14484|9.51701e-127|gra:105776995|K14484 auxin-responsive protein IAA | (RefSeq) auxin-responsive protein IAA4-like	Plant hormone signal transduction (ko04075)	--	--	AUX/IAA family	Auxin-responsive protein IAA4 OS=Arabidopsis thaliana OX=3702 GN=IAA4 PE=1 SV=2	K	Transcription	PREDICTED: auxin-responsive protein IAA4-like isoform X1 [Gossypium hirsutum]
evm.TU.Gh_D10G2388	58	107	151	408	317	325	1.51762	2.98203	4.09314	9.61241	9.1403	7.4486	6.1e-08	1.73882	up	--	--	Molecular Function: protein phosphatase inhibitor activity (GO:0004864);; Molecular Function: receptor activity (GO:0004872);; Cellular Component: nucleus (GO:0005634);; Cellular Component: mitochondrion (GO:0005739);; Biological Process: tryptophan catabolic process (GO:0006569);; Biological Process: fatty acid catabolic process (GO:0009062);; Cellular Component: chloroplast (GO:0009507);; Biolo…	K14496|1.06147e-144|gra:105778458|K14496 abscisic acid receptor PYR/PYL family | (RefSeq) abscisic acid receptor PYL4-like	Plant hormone signal transduction (ko04075)	--	--	Polyketide cyclase / dehydrase and lipid transport;; Pathogenesis-related protein Bet v I family	Abscisic acid receptor PYL5 OS=Arabidopsis thaliana OX=3702 GN=PYL5 PE=1 SV=1	S	Function unknown	PREDICTED: abscisic acid receptor PYL4-like [Gossypium raimondii]
evm.TU.Gh_D11G0290	183	190	149	419	411	410	4.77212	5.54619	4.15369	9.88106	11.9886	9.44281	1.87e-05	1.26703	up	--	--	Molecular Function: protein phosphatase inhibitor activity (GO:0004864);; Molecular Function: receptor activity (GO:0004872);; Cellular Component: nucleus (GO:0005634);; Biological Process: tryptophan catabolic process (GO:0006569);; Biological Process: fatty acid catabolic process (GO:0009062);; Cellular Component: chloroplast (GO:0009507);; Biological Process: indoleacetic acid biosynthetic pro…	K14496|3.95216e-143|gra:105801994|K14496 abscisic acid receptor PYR/PYL family | (RefSeq) abscisic acid receptor PYR1-like	Plant hormone signal transduction (ko04075)	--	--	Polyketide cyclase / dehydrase and lipid transport;; Polyketide cyclase / dehydrase and lipid transport	Abscisic acid receptor PYR1 OS=Arabidopsis thaliana OX=3702 GN=PYR1 PE=1 SV=1	S	Function unknown	PREDICTED: abscisic acid receptor PYR1-like [Gossypium raimondii]
evm.TU.Gh_D11G0514	263	464	467	56	72	84	2.54354	4.8065	4.67912	0.475608	0.755581	0.683481	2.96e-06	-2.48011	down	[HJ]	Coenzyme transport and metabolism;; Translation, ribosomal structure and biogenesis	Biological Process: MAPK cascade (GO:0000165);; Biological Process: response to molecule of bacterial origin (GO:0002237);; Biological Process: respiratory burst involved in defense response (GO:0002679);; Cellular Component: nucleus (GO:0005634);; Biological Process: regulation of transcription, DNA-templated (GO:0006355);; Biological Process: protein targeting to membrane (GO:0006612);; Biologi…	K14487|0|gra:105802235|K14487 auxin responsive GH3 gene family | (RefSeq) probable indole-3-acetic acid-amido synthetase GH3.1	Plant hormone signal transduction (ko04075)	--	--	GH3 auxin-responsive promoter	Probable indole-3-acetic acid-amido synthetase GH3.1 OS=Arabidopsis thaliana OX=3702 GN=GH3.1 PE=2 SV=1	S	Function unknown	PREDICTED: probable indole-3-acetic acid-amido synthetase GH3.1 [Gossypium hirsutum]
evm.TU.Gh_D11G1228	259	419	232	59	94	96	2.33778	4.14431	2.24925	0.483266	0.957911	0.755349	0.00157124	-1.84526	down	--	--	Biological Process: polysaccharide biosynthetic process (GO:0000271);; Biological Process: RNA splicing, via endonucleolytic cleavage and ligation (GO:0000394);; Molecular Function: inositol hexakisphosphate binding (GO:0000822);; Biological Process: response to molecule of bacterial origin (GO:0002237);; Molecular Function: ubiquitin-protein transferase activity (GO:0004842);; Molecular Function…	K14485|0|gra:105803049|K14485 transport inhibitor response 1 | (RefSeq) protein TRANSPORT INHIBITOR RESPONSE 1-like	Plant hormone signal transduction (ko04075)	[R]	General function prediction only	Leucine Rich repeats (2 copies);; F-box-like;; Leucine Rich repeat	Protein TRANSPORT INHIBITOR RESPONSE 1 OS=Arabidopsis thaliana OX=3702 GN=TIR1 PE=1 SV=2	S	Function unknown	PREDICTED: protein TRANSPORT INHIBITOR RESPONSE 1-like isoform X3 [Gossypium hirsutum]
evm.TU.Gh_D11G1242	121	81	144	258	258	266	1.19641	0.882496	1.33909	3.34161	2.90829	3.22646	0.00112658	1.19774	up	[I]	Lipid transport and metabolism	Biological Process: MAPK cascade (GO:0000165);; Biological Process: response to superoxide (GO:0000303);; Molecular Function: protein binding (GO:0005515);; Cellular Component: nucleus (GO:0005634);; Cellular Component: cytoplasm (GO:0005737);; Biological Process: protein targeting to membrane (GO:0006612);; Biological Process: response to cold (GO:0009409);; Biological Process: response to water…	K14493|0|gra:105803068|K14493 gibberellin receptor GID1 [EC:3.-.-.-] | (RefSeq) gibberellin receptor GID1B-like	Plant hormone signal transduction (ko04075)	[V]	Defense mechanisms	alpha/beta hydrolase fold;; Carboxylesterase family	Gibberellin receptor GID1B OS=Arabidopsis thaliana OX=3702 GN=GID1B PE=1 SV=1	I	Lipid transport and metabolism	PREDICTED: gibberellin receptor GID1B-like isoform X1 [Gossypium hirsutum]
evm.TU.Gh_D11G3472	195	96	117	430	291	463	1.95025	1.06922	1.46524	4.03303	3.40109	4.29774	3.65e-07	1.53833	up	[T]	Signal transduction mechanisms	Molecular Function: protein serine/threonine kinase activity (GO:0004674);; Molecular Function: protein binding (GO:0005515);; Molecular Function: ATP binding (GO:0005524);; Cellular Component: nucleus (GO:0005634);; Cellular Component: cytosol (GO:0005829);; Cellular Component: plasma membrane (GO:0005886);; Biological Process: sucrose metabolic process (GO:0005985);; Biological Process: glycoly…	K14498|0|gra:105803883|K14498 serine/threonine-protein kinase SRK2 [EC:2.7.11.1] | (RefSeq) serine/threonine-protein kinase SRK2I-like	Plant hormone signal transduction (ko04075)	[T]	Signal transduction mechanisms	Protein kinase domain;; Protein tyrosine kinase	Serine/threonine-protein kinase SAPK10 OS=Oryza sativa subsp. japonica OX=39947 GN=SAPK10 PE=2 SV=1	T	Signal transduction mechanisms	PREDICTED: serine/threonine-protein kinase SRK2I-like [Gossypium hirsutum]
evm.TU.Gh_D12G0289	232	269	338	149	116	133	8.22586	10.2319	12.4529	4.75127	4.53151	4.13345	0.00267463	-1.06945	down	--	--	--	K14488|2.57391e-86|gra:105762898|K14488 SAUR family protein | (RefSeq) uncharacterized LOC105762898	Plant hormone signal transduction (ko04075)	--	--	Auxin responsive protein	Auxin-responsive protein SAUR71 OS=Arabidopsis thaliana OX=3702 GN=SAUR71 PE=2 SV=1	S	Function unknown	PREDICTED: uncharacterized protein LOC105762898 [Gossypium raimondii]
evm.TU.Gh_D12G0291	165	269	125	21	39	20	9.01471	15.7713	7.05583	0.991066	2.32715	0.945492	0.000389159	-2.74697	down	--	--	Molecular Function: calmodulin binding (GO:0005516);; Cellular Component: mitochondrion (GO:0005739);; Biological Process: auxin-activated signaling pathway (GO:0009734);;	K14488|2.61195e-71|gra:105762899|K14488 SAUR family protein | (RefSeq) auxin-induced protein 15A-like	Plant hormone signal transduction (ko04075)	--	--	Auxin responsive protein	Auxin-responsive protein SAUR50 OS=Arabidopsis thaliana OX=3702 GN=SAUR50 PE=1 SV=1	S	Function unknown	PREDICTED: auxin-induced protein 15A-like [Gossypium hirsutum]
evm.TU.Gh_D12G1679	112	178	148	6	16	10	1.39889	2.38003	1.90705	0.066073	0.203431	0.102808	1.64e-12	-3.71531	down	--	--	Biological Process: MAPK cascade (GO:0000165);; Molecular Function: transcription factor activity, sequence-specific DNA binding (GO:0003700);; Molecular Function: calmodulin binding (GO:0005516);; Cellular Component: nucleus (GO:0005634);; Cellular Component: cytoplasm (GO:0005737);; Biological Process: regulation of transcription, DNA-templated (GO:0006355);; Biological Process: protein targeti…	K14431|0|gra:105764552|K14431 transcription factor TGA | (RefSeq) transcription factor HBP-1b(c38)-like	Plant hormone signal transduction (ko04075)	--	--	Seed dormancy control;; Basic region leucine zipper;; bZIP transcription factor	Transcription factor PERIANTHIA OS=Arabidopsis thaliana OX=3702 GN=PAN PE=1 SV=1	K	Transcription	PREDICTED: transcription factor HBP-1b(c38)-like [Gossypium raimondii]
evm.TU.Gh_D12G2759	49	38	16	173	94	144	1.98198	1.67239	0.670961	6.40496	4.26627	5.18714	4.37e-05	1.99109	up	--	--	--	K14488|9.20421e-90|gra:105764809|K14488 SAUR family protein | (RefSeq) uncharacterized LOC105764809	Plant hormone signal transduction (ko04075)	--	--	Auxin responsive protein	Auxin-responsive protein SAUR40 OS=Arabidopsis thaliana OX=3702 GN=SAUR40 PE=2 SV=1	S	Function unknown	PREDICTED: auxin-responsive protein SAUR71-like [Gossypium hirsutum]
evm.TU.Gh_D13G0548	38	26	26	271	204	174	0.884824	0.637279	0.622696	5.74647	5.31883	3.59202	1.39e-11	2.87103	up	[K]	Transcription	Biological Process: polysaccharide biosynthetic process (GO:0000271);; Biological Process: regulation of cell growth (GO:0001558);; Molecular Function: protein kinase activity (GO:0004672);; Molecular Function: protein serine/threonine kinase activity (GO:0004674);; Molecular Function: transmembrane receptor protein tyrosine kinase activity (GO:0004714);; Molecular Function: ATP binding (GO:00055…	K13416|5.08508e-120|gra:105782189|K13416 brassinosteroid insensitive 1-associated receptor kinase 1 [EC:2.7.10.1 2.7.11.1] | (RefSeq) BRASSINOSTEROID INSENSITIVE 1-associated receptor kinase 1-like	Plant hormone signal transduction (ko04075);; Plant-pathogen interaction (ko04626)	--	--	Leucine rich repeat N-terminal domain;; Leucine Rich repeats (2 copies);; Leucine rich repeat;; Leucine Rich Repeat	BRASSINOSTEROID INSENSITIVE 1-associated receptor kinase 1 OS=Arabidopsis thaliana OX=3702 GN=BAK1 PE=1 SV=2	T	Signal transduction mechanisms	PREDICTED: BRASSINOSTEROID INSENSITIVE 1-associated receptor kinase 1-like [Gossypium hirsutum]
evm.TU.Gh_D13G0668	590	663	798	82	109	122	5.70603	7.00008	7.94115	0.72889	1.18272	1.05319	1.51e-22	-2.692	down	[HJ]	Coenzyme transport and metabolism;; Translation, ribosomal structure and biogenesis	Biological Process: immune effector process (GO:0002252);; Cellular Component: nucleus (GO:0005634);; Cellular Component: chloroplast (GO:0009507);; Biological Process: response to red or far red light (GO:0009639);; Biological Process: response to salt stress (GO:0009651);; Biological Process: response to auxin (GO:0009733);; Biological Process: auxin-activated signaling pathway (GO:0009734);; B…	K14487|0|gra:105782354|K14487 auxin responsive GH3 gene family | (RefSeq) probable indole-3-acetic acid-amido synthetase GH3.5	Plant hormone signal transduction (ko04075)	--	--	GH3 auxin-responsive promoter	Indole-3-acetic acid-amido synthetase GH3.10 OS=Arabidopsis thaliana OX=3702 GN=GH3.10 PE=2 SV=1	S	Function unknown	PREDICTED: probable indole-3-acetic acid-amido synthetase GH3.5 [Gossypium raimondii]
evm.TU.Gh_D13G1847	97	176	125	37	10	73	0.991441	2.38885	1.41616	0.364024	0.173901	0.666736	0.00740441	-1.79475	down	[I]	Lipid transport and metabolism	Biological Process: MAPK cascade (GO:0000165);; Biological Process: response to superoxide (GO:0000303);; Molecular Function: protein binding (GO:0005515);; Cellular Component: nucleus (GO:0005634);; Cellular Component: cytoplasm (GO:0005737);; Biological Process: protein targeting to membrane (GO:0006612);; Biological Process: metabolic process (GO:0008152);; Biological Process: response to cold…	K14493|0|gra:105783835|K14493 gibberellin receptor GID1 [EC:3.-.-.-] | (RefSeq) gibberellin receptor GID1C-like	Plant hormone signal transduction (ko04075)	[V]	Defense mechanisms	alpha/beta hydrolase fold;; Carboxylesterase family	Gibberellin receptor GID1C OS=Arabidopsis thaliana OX=3702 GN=GID1C PE=1 SV=1	I	Lipid transport and metabolism	hypothetical protein GOBAR_DD02964 [Gossypium barbadense]
evm.TU.Gh_D13G2504	51	53	46	129	159	125	1.9349	2.18442	1.81871	4.45842	6.78785	4.23141	0.0023268	1.49511	up	--	--	--	K14488|1.36508e-100|gra:105766843|K14488 SAUR family protein | (RefSeq) auxin-induced protein 6B-like	Plant hormone signal transduction (ko04075)	--	--	Auxin responsive protein	Auxin-responsive protein SAUR50 OS=Arabidopsis thaliana OX=3702 GN=SAUR50 PE=1 SV=1	S	Function unknown	hypothetical protein GOBAR_DD16047 [Gossypium barbadense]
evm.TU.Gh_Sca005214G02	394	322	324	85	76	121	12.4514	10.4027	10.8671	2.42421	2.75556	3.34242	9.67e-09	-1.88177	down	[TK]	Signal transduction mechanisms;; Transcription	Molecular Function: phosphorelay response regulator activity (GO:0000156);; Biological Process: phosphorelay signal transduction system (GO:0000160);; Molecular Function: DNA binding (GO:0003677);; Molecular Function: chromatin binding (GO:0003682);; Molecular Function: transcription factor activity, sequence-specific DNA binding (GO:0003700);; Molecular Function: protein binding (GO:0005515);; C…	K14491|2.82494e-111|gra:105775279|K14491 two-component response regulator ARR-B family | (RefSeq) two-component response regulator ARR2-like	Plant hormone signal transduction (ko04075)	[K]	Transcription	Response regulator receiver domain	Two-component response regulator ARR2 OS=Arabidopsis thaliana OX=3702 GN=ARR2 PE=1 SV=1	T	Signal transduction mechanisms	PREDICTED: two-component response regulator ARR2-like [Gossypium raimondii]
evm.TU.Gh_Sca115107G01	10	7	4	116	49	125	0.50958	0.362632	0.1928	5.61101	2.86065	5.86116	1.76e-07	3.76382	up	--	--	Biological Process: respiratory burst involved in defense response (GO:0002679);; Molecular Function: DNA binding (GO:0003677);; Molecular Function: transcription factor activity, sequence-specific DNA binding (GO:0003700);; Cellular Component: nucleus (GO:0005634);; Biological Process: regulation of transcription, DNA-templated (GO:0006355);; Biological Process: protein folding (GO:0006457);; Bi…	K14516|1.27069e-57|gra:105796722|K14516 ethylene-responsive transcription factor 1 | (RefSeq) ethylene-responsive transcription factor 1B	Plant hormone signal transduction (ko04075)	--	--	AP2 domain	Ethylene-responsive transcription factor 1B OS=Arabidopsis thaliana OX=3702 GN=ERF1B PE=1 SV=2	K	Transcription	PREDICTED: ethylene-responsive transcription factor 1B-like [Gossypium arboreum]
