# Supplementary material for: Transcriptomic analysis reveals the key role of histone deacetylation via mediating different phytohormone signalings in fiber initiation of cotton
Source: Cell Biosci. 2022 Jul 12;12:107. doi: 10.1186/s13578-022-00840-4 (PMC9277824; doi:10.1186/s13578-022-00840-4)
Supplement: Supplementary file 3 — Additional file 3: Table S3. The FPKM values of each gene in classifications a, b, c, and d. [file 13578_2022_840_MOESM3_ESM.xls]

## Sheet: DEGs in each class
Class	Gene ID	Mock-1_FPKM	Mock-2_FPKM	Mock-3_FPKM	TSA5-1_FPKM	TSA5-2_FPKM	TSA5-3_FPKM	FDR	log2FC	regulated
a	evm.TU.Gh_D02G2216	28.3709	12.0444	19.0677	5.22547	1.62559	3.74656	0.00319992	-2.36247	down
	evm.TU.Gh_D02G0405	28.2487	23.2828	25.5089	4.78296	6.9539	3.51525	5.92e-23	-2.20857	down
	evm.TU.Gh_A11G1164	16.3559	25.7534	20.1212	3.08327	3.0252	3.39521	6e-13	-2.64128	down
	evm.TU.Gh_A07G1254	12.2066	17.1016	12.6341	4.35231	5.75268	4.89574	2.79e-08	-1.34505	down
	evm.TU.Gh_D10G0616	13.928	23.0956	13.2875	3.76006	4.16757	3.60959	9.2e-05	-1.99804	down
	evm.TU.Gh_D05G2656	8.43202	11.041	11.6954	4.88933	4.39189	2.53727	0.000140145	-1.26729	down
	evm.TU.Gh_D12G0289	8.22586	10.2319	12.4529	4.75127	4.53151	4.13345	0.00267463	-1.06945	down
	evm.TU.Gh_A11G2364	7.04904	11.1594	7.80933	4.22076	4.9147	2.68306	0.0076224	-1.01528	down
	evm.TU.Gh_A12G1016	8.37355	12.5295	9.75615	2.59512	3.4795	2.37578	9.6e-17	-1.67689	down
	evm.TU.Gh_A09G1945	15.4757	10.7934	15.9391	1.16419	2.57971	1.33165	2.15e-16	-2.79026	down
	evm.TU.Gh_A10G1020	13.3585	8.00587	11.8821	1.75767	3.18886	2.26852	1.28e-06	-2.03724	down
	evm.TU.Gh_Sca005214G02	12.4514	10.4027	10.8671	2.42421	2.75556	3.34242	9.67e-09	-1.88177	down
	evm.TU.Gh_D01G1042	10.6104	17.1852	10.909	3.44252	3.51644	0.755828	2.25e-05	-2.21072	down
	evm.TU.Gh_D12G0291	9.01471	15.7713	7.05583	0.991066	2.32715	0.945492	0.000389159	-2.74697	down
b	evm.TU.Gh_A01G0153	0.031743	0.10483	0	1.49709	2.2018	1.04112	1.39e-08	5.02041	up
	evm.TU.Gh_D01G1903	0.486911	0.173418	0.369849	1.21113	1.32897	1.10832	0.000423758	1.86541	up
	evm.TU.Gh_D02G0731	0.500931	0.270637	0.412187	1.19825	1.12993	1.32888	0.000380343	1.71994	up
	evm.TU.Gh_A12G2172	2.08666	1.06932	0.679209	4.51642	3.89528	7.84706	0.0035775	2.22509	up
	evm.TU.Gh_D12G2759	1.98198	1.67239	0.670961	6.40496	4.26627	5.18714	4.37e-05	1.99109	up
	evm.TU.Gh_A01G0218	2.78278	1.57393	1.82123	4.79314	3.07964	5.52661	0.00267902	1.2164	up
	evm.TU.Gh_D08G1114	2.95772	1.69824	2.23696	3.90037	3.88521	5.05692	0.00253199	1.02448	up
	Gossypium_hirsutum_newGene_7580	2.5027	0.578424	1.86181	4.7934	3.36594	4.65044	0.000487747	1.49656	up
	evm.TU.Gh_D11G3472	1.95025	1.06922	1.46524	4.03303	3.40109	4.29774	3.65e-07	1.53833	up
	evm.TU.Gh_D08G1506	1.8146	0.674074	0.841205	2.9833	4.19697	2.79131	0.00257855	1.68807	up
	evm.TU.Gh_A12G2237	1.12198	0.301401	0.859296	4.13849	3.22736	4.55077	3.19e-05	2.45374	up
	evm.TU.Gh_A05G3362	1.41502	0.66956	1.16397	3.13386	2.02777	3.53945	2.22e-05	1.51936	up
	evm.TU.Gh_D11G1242	1.19641	0.882496	1.33909	3.34161	2.90829	3.22646	0.00112658	1.19774	up
	evm.TU.Gh_A10G0769	1.19876	1.04515	0.675285	2.18095	1.72251	3.0748	0.000831241	1.53952	up
	evm.TU.Gh_D08G1981	0.673355	0.566324	1.04682	1.86805	2.28743	1.79354	0.000415332	1.55219	up
	evm.TU.Gh_A01G0972	1.08571	0.194926	0.582292	2.43118	2.29213	1.93552	0.00027014	1.94267	up
	evm.TU.Gh_D02G1776	0.634514	0.385459	0.57298	1.93725	2.04794	2.73559	1.93e-05	2.0817	up
	evm.TU.Gh_A06G1418	0.239993	0.172452	1.75548	3.08628	2.6506	4.90051	0.00111164	2.40182	up
	evm.TU.Gh_Sca115107G01	0.50958	0.362632	0.1928	5.61101	2.86065	5.86116	1.76e-07	3.76382	up
	evm.TU.Gh_A03G1341	0.900034	0.688134	0.748547	3.36879	5.37445	4.27668	6.81e-08	2.58634	up
	evm.TU.Gh_D13G0548	0.884824	0.637279	0.622696	5.74647	5.31883	3.59202	1.39e-11	2.87103	up
	evm.TU.Gh_A05G1607	0.900591	0.976914	1.04266	0.166634	0.257765	0.410806	0.00361668	-1.31897	down
	evm.TU.Gh_A11G1389	0.790389	1.21765	1.0968	0.369271	0.422629	0.419137	0.00160677	-1.151	down
	evm.TU.Gh_A13G0480	1.09909	1.25591	1.61063	0.396233	0.788691	0.31964	0.00758656	-1.26517	down
	evm.TU.Gh_D05G1792	1.61928	1.40797	1.41426	0.436353	0.652269	0.757787	0.000485089	-1.13337	down
	evm.TU.Gh_A03G1804	0.737984	2.12332	1.88698	0.228416	0.280819	0.276315	0.00317335	-2.38036	down
	evm.TU.Gh_D05G0472	0.59953	2.15096	1.10293	0.113762	0.078716	0.041836	0.00424294	-3.81566	down
	evm.TU.Gh_D01G1617	1.61398	3.49495	1.2633	0.2118	0.311121	0.157909	0.0055721	-3.06902	down
	evm.TU.Gh_D13G1847	0.991441	2.38885	1.41616	0.364024	0.173901	0.666736	0.00740441	-1.79475	down
	evm.TU.Gh_A01G1374	1.18195	2.15051	1.00463	0.331232	0.172174	0.281851	0.0021072	-2.32459	down
	evm.TU.Gh_A05G0356	0.993723	2.01978	1.25159	0.356566	0.543054	0.419908	0.00743537	-1.55536	down
	evm.TU.Gh_A02G1156	2.493	2.5358	1.19516	0.810827	0.471665	0.494498	0.000544624	-1.70512	down
	evm.TU.Gh_A06G1644	3.14325	2.74163	2.25936	0	0.259487	0.109137	5.35e-09	-3.96055	down
	evm.TU.Gh_D10G1512	2.04041	2.79692	2.62439	0	0.029138	0.022694	8.18e-16	-6.19372	down
	evm.TU.Gh_D12G1679	1.39889	2.38003	1.90705	0.066073	0.203431	0.102808	1.64e-12	-3.71531	down
	evm.TU.Gh_A05G0308	3.75279	5.07048	4.21466	1.63035	2.23063	1.84373	0.000367281	-1.01373	down
	evm.TU.Gh_A07G1202	4.65601	4.88165	4.93742	2.28746	2.19844	2.03806	8.47e-07	-1.19522	down
	evm.TU.Gh_A02G0341	5.47674	4.13447	6.55839	1.92594	2.48422	2.25162	0.000384601	-1.1472	down
	evm.TU.Gh_A09G0903	6.09474	4.29049	6.04781	1.80756	2.52314	1.24454	2.15e-05	-1.30675	down
	evm.TU.Gh_A02G0775	4.22057	4.19564	3.92336	0.539279	1.04798	1.11417	1.05e-07	-2.05579	down
	evm.TU.Gh_D05G2975	6.97626	4.41657	3.70656	1.26997	1.20902	1.54757	0.000676245	-1.84141	down
	evm.TU.Gh_D13G0668	5.70603	7.00008	7.94115	0.72889	1.18272	1.05319	1.51e-22	-2.692	down
	evm.TU.Gh_A11G0443	4.56817	6.93926	6.57165	1.28041	1.77368	0.909039	4.84e-10	-2.06074	down
	evm.TU.Gh_A11G1077	3.57493	5.42012	5.11	1.15747	1.59911	1.25859	9.27e-07	-1.68513	down
	evm.TU.Gh_D09G1378	3.56607	9.10282	3.06828	0.365297	0	0.504278	0.00642785	-3.95744	down
	evm.TU.Gh_A13G0578	2.92663	2.96947	2.39921	1.30354	1.28453	0.657617	0.00621397	-1.07044	down
	evm.TU.Gh_D01G1881	3.07511	2.96482	2.06678	0.938555	1.29162	0.752947	0.00899338	-1.13786	down
	evm.TU.Gh_D05G0138	1.7306	4.33512	2.94795	0.851246	1.07943	1.00796	0.00691725	-1.47574	down
	evm.TU.Gh_D11G1228	2.33778	4.14431	2.24925	0.483266	0.957911	0.755349	0.00157124	-1.84526	down
	evm.TU.Gh_D09G2152	3.18405	5.68967	4.11011	1.17794	0.692834	0.352627	2.82e-06	-2.38047	down
	evm.TU.Gh_D01G0947	2.81181	2.91188	4.68185	0.419081	0.496793	0.463435	9.23e-05	-2.73208	down
	evm.TU.Gh_D11G0514	2.54354	4.8065	4.67912	0.475608	0.755581	0.683481	2.96e-06	-2.48011	down
c	evm.TU.Gh_D08G2457	45.3865	29.031	31.0617	63.4067	67.6647	63.2865	6.64e-09	1.00732	up
	evm.TU.Gh_A02G0340	34.7633	33.5955	38.9749	11.0693	13.5998	8.76078	1.46e-16	-1.55506	down
	Gossypium_hirsutum_newGene_23351	21.3272	33.9106	23.7734	11.0832	11.0931	12.9437	0.00213673	-1.03476	down
	evm.TU.Gh_A05G1076	18.1011	26.8061	24.4124	8.70118	9.92902	7.2924	4.69e-07	-1.28902	down
d	evm.TU.Gh_A12G0274	2.70145	0.379859	0	62.9275	26.8224	51.0367	3.23e-10	5.61048	up
	evm.TU.Gh_A03G1766	1.7748	1.78008	1.07851	8.55789	8.1359	8.5915	2.02e-08	2.57484	up
	evm.TU.Gh_D02G0430	3.5268	0.80632	0.969571	15.2915	7.66641	12.2785	8.95e-06	2.85319	up
	evm.TU.Gh_D01G0196	3.56445	2.37703	4.60397	7.12324	9.39123	8.72299	2.48e-07	1.39144	up
	evm.TU.Gh_D10G2388	1.51762	2.98203	4.09314	9.61241	9.1403	7.4486	6.1e-08	1.73882	up
	evm.TU.Gh_A08G1649	2.36615	2.25198	2.16839	5.34479	6.32143	5.97998	2.3e-06	1.44491	up
	evm.TU.Gh_D13G2504	1.9349	2.18442	1.81871	4.45842	6.78785	4.23141	0.0023268	1.49511	up
	evm.TU.Gh_D03G1541	3.62844	2.08304	2.60771	6.13792	8.01457	5.20955	0.00197603	1.33354	up
	evm.TU.Gh_A05G1155	3.91455	2.63379	2.89995	5.7248	5.99213	6.71644	5.3e-06	1.10218	up
	evm.TU.Gh_A05G1922	3.30524	2.33857	3.18448	6.44456	4.40372	7.05038	0.00111895	1.12806	up
	evm.TU.Gh_A08G2199	7.83216	5.05412	9.36805	23.3625	19.8938	29.1595	2.82e-08	1.82836	up
	evm.TU.Gh_D08G2564	10.6923	6.19588	8.43906	27.7229	19.6989	30.1411	7.56e-07	1.7424	up
	evm.TU.Gh_A05G0260	4.71482	2.46699	2.75698	10.0426	10.4094	11.2555	3.32e-10	1.79396	up
	evm.TU.Gh_D08G1987	6.06405	3.00781	3.77564	12.4329	11.2097	10.9662	3.05e-11	1.48741	up
	evm.TU.Gh_D02G2199	4.3402	2.6466	3.55333	13.7589	17.88	12.895	8.23e-10	2.19574	up
	evm.TU.Gh_D05G0352	5.34102	3.29218	4.15417	16.7219	10.9537	17.0959	5.19e-07	1.93514	up
	evm.TU.Gh_D06G0810	5.00412	5.75863	4.29828	8.38994	11.755	9.34828	9.4e-05	1.09472	up
	evm.TU.Gh_D11G0290	4.77212	5.54619	4.15369	9.88106	11.9886	9.44281	1.87e-05	1.26703	up
	evm.TU.Gh_A06G0351	5.40295	3.61009	5.45186	10.8134	8.40458	12.9932	4.31e-05	1.23712	up
	evm.TU.Gh_A10G2142	7.35717	5.97753	7.00171	15.3143	11.1601	13.4575	1.71e-05	1.10077	up
	evm.TU.Gh_A01G1955	5.56885	4.61649	6.50586	12.2155	9.96154	13.9745	1.73e-06	1.26685	up
	evm.TU.Gh_D10G0531	5.088	4.24825	5.47398	12.7061	8.12288	12.3157	0.000117551	1.29964	up
	evm.TU.Gh_A03G1990	7.30633	2.98407	5.69263	10.4725	9.85236	11.2698	0.00100894	1.10734	up
	evm.TU.Gh_A12G2380	8.21184	3.28297	4.70803	13.1021	8.90756	12.9576	0.00363706	1.23584	up
